# Supplementary material for: Identification and Comparative Analysis of CBS Domain-Containing Proteins in Soybean (Glycine max) and the Primary Function of GmCBS21 in Enhanced Tolerance to Low Nitrogen Stress
Source: Int J Mol Sci. 2016 Apr 26;17(5):620. doi: 10.3390/ijms17050620 (PMC4881446; doi:10.3390/ijms17050620)
Supplement: Supplementary file 1 [file ijms-17-00620-s001.zip]

Archive with 7 entries (6 files):
- ijms-123725-Supplementary Materials/
- ijms-123725-Supplementary Materials/ijms-123725-suppl..pdf
- ijms-123725-Supplementary Materials/Table S1.xlsx
- ijms-123725-Supplementary Materials/Table S2.xlsx
- ijms-123725-Supplementary Materials/Table S3.xlsx
- ijms-123725-Supplementary Materials/Table S4.xls
- ijms-123725-Supplementary Materials/Table S7.xls
