# Supplementary material for: Identification and Comparative Analysis of CBS Domain-Containing Proteins in Soybean (Glycine max) and the Primary Function of GmCBS21 in Enhanced Tolerance to Low Nitrogen Stress
Source: Int J Mol Sci. 2016 Apr 26;17(5):620. doi: 10.3390/ijms17050620 (PMC4881446; doi:10.3390/ijms17050620)
Supplement: Supplementary file 1 [file ijms-17-00620-s001.zip › ijms-123725-Supplementary Materials/Table S1.xlsx]

## Sheet: Sheet1
Gene name	Locus name	GenBank Accession No	Genome Location	Peptide Length	Subfamily	Subcellular Localization	pI	Mw(KD)
Gm CBS1	Glyma.01G043400	XM_006573033	01:4728998..4732325	443		cyto	5.61	47.8
Gm CBS2	Glyma.01G188500	XM_003517265	01:52371281..52376567	228		chlo	8.69	25.2
Gm CBS3	Glyma.01G239000	XM_003517535	01:56326547..56334800	801		plas	8.58	88.2
Gm CBS4	Glyma.02G020200	XM_006574495	02:1833300..1836626	483		chlo	6.56	52.8
Gm CBS5	Glyma.02G104200	XM_003518659	02:9885842..9890495	225		chlo	6.91	24.6
Gm CBS6	Glyma.02G238700	XM_006574278	02:42722617..42726326	205		chlo	8.71	22.7
Gm CBS7	Glyma.02G298200	XM_003545056	02:47546918..47555795	666		plas	5.06	74.5
Gm CBS8	Glyma.04G012000	XM_003527573	04:899581..901536	346		nucl	4.9	38.8
Gm CBS9	Glyma.04G031200	XM_003523525	04:2510328..2512165	205		mito	9.32	22.9
Gm CBS10	Glyma.04G032100	XM_003523786	04:2573559..2577999	487		plas	6.68	53.2
Gm CBS11	Glyma.04G114800	XM_003522788	04:13063675..13092388	763		plas	6.34	82.1
Gm CBS12	Glyma.04G195300	XM_003523095	04:46720462..46724058	411		cyto	5.14	45.5
Gm CBS13	Glyma.04G196800	XM_006578645	04:46858082..46865061	526		chlo	6.48	56.7
Gm CBS14	Glyma.04G207600	XM_006578700	04:48004764..48009770	523		chlo	6.08	56.8
Gm CBS15	Glyma.05G047700	XM_003525662	05:4251349..4255305	436		cyto	5.28	48.6
Gm CBS16	Glyma.05G077100	NM_001249565	05:9979195..9983846	777		plas	8.07	86
Gm CBS17	Glyma.05G195700	XM_003525092	05:38002519..38008406	535		chlo	6.88	58
Gm CBS18	Glyma.05G204500	XM_006580544	05:38786965..38792935	594		chlo	6.98	64.4
Gm CBS19	Glyma.06G011800	XM_003527573	06:878395..881263	436		nucl	5.12	48.8
Gm CBS20	Glyma.06G031300	XM_003528025	06:2438609..2440449	205		chlo	9.01	22.9
Gm CBS21	Glyma.06G032200	XM_006581147	06:2493404..2497832	487		plas	6.18	53
Gm CBS22	Glyma.06G158200	XM_006581729	06:12990260..12996066	521		mito	6.69	56.7
Gm CBS23	Glyma.06G169000	XM_006578645	06:14114627..14119217	285		cyto	7.72	31.7
Gm CBS24	Glyma.06G170700	XM_003526913	06:14288952..14293262	436		nucl	5.43	48.6
Gm CBS25	Glyma.06G320900	XM_003527521	06:50957993..50969115	765		plas	6.24	82.3
Gm CBS26	Glyma.07G185800	XM_003529230	07:35333504..35340145	425		plas	5.58	47.2
Gm CBS27	Glyma.07G215400	XM_006582828	07:38768138..38772929	222		chlo	9.04	24.1
Gm CBS28	Glyma.07G256500	XM_003529561	07:43249966..43256033	493		plas	6.06	53.4
Gm CBS29	Glyma.08G003300	XM_003532065	08:255686..261321	535		chlo	7.66	58
Gm CBS30	Glyma.08G011700	XM_006584642	08:931620..937344	601		chlo	6.95	65
Gm CBS31	Glyma.08G063400	XM_003530956	08:4867449..4872679	425		plas	5.58	47.3
Gm CBS32	Glyma.08G164100	XM_003532864	08:12918209..12921985	335		cyto	7.68	35.6
Gm CBS33	Glyma.09G046800	XM_003533418	09:4030614..4040200	492		cyto	6.06	54.6
Gm CBS34	Glyma.09G080900	XM_006587025	09:9361547..9364561	324		plas	8.6	36.3
Gm CBS35	Glyma.09G129700	XM_006588138	09:32436191..32440635	470		nucl	6.03	52.1
Gm CBS36	Glyma.09G157900	XM_003533220	09:38107082..38117150	789		plas	6.8	86.02
Gm CBS37	Glyma.09G129900	XM_003533100	09:32448316..32450988	353		cyto	8.81	39.2
Gm CBS38	Glyma.09G251700	XM_003534474	09:47216700..47220474	425		chlo	7.54	46.2
Gm CBS39	Glyma.11G004600	XM_006590334	11:340368..349130	801		plas	8.56	88.2
Gm CBS40	Glyma.11G053700	XM_003539301	11:4029512..4033266	228		chlo	7.99	25.1
Gm CBS41	Glyma.12G222500	XM_003540407	12:38215802..38218587	390		cyto	5.55	42.1
Gm CBS42	Glyma.13G161800	XM_003542602	13:27737666..27743348	765		plas	8.94	83.8
Gm CBS43	Glyma.13G240900	XM_003543010	13:35076717..35079359	398		cyto	4.99	43.5
Gm CBS44	Glyma.13G252800	XM_003543064	13:35917193..35921466	423		E.R.	5.38	47.3
Gm CBS45	Glyma.13G252900	XR_418290	13:35923689..35926084	303		cyto	5.97	34.1
Gm CBS46	Glyma.13G279100	XM_003543205	13:38013681..38016023	389		chlo	5.8	42.2
Gm CBS47	Glyma.13G365800	XM_003543635	13:45179203..45180843	377		cyto	5.6	41.4
Gm CBS48	Glyma.14G000500	XM_003545311	14:62222..69734	741		plas	5.65	79.97
Gm CBS49	Glyma.14G015600	XM_006595634	14:1115792..1125565	681		plas	5.18	76.1
Gm CBS50	Glyma.14G134800	XM_003545497	14:23537260..23546507	590		chlo	9.3	65.8
Gm CBS51	Glyma.14G207600	XM_006595469	14:47338112..47341438	205		chlo	8.69	22.7
Gm CBS52	Glyma.15G007300	XM_003545818	15:607564..610294	413		cyto	5.97	45.2
Gm CBS53	Glyma.15G061900	XR_418290	15:4770579..4777519	413		plas	6.36	45.8
Gm CBS54	Glyma.15G062100	XM_006597313	15:4778675..4782856	423		cyto	5.88	47.2
Gm CBS55	Glyma.15G072600	XR_418295	15:5560760..5563018	381		cyto	5.05	41.2
Gm CBS56	Glyma.15G103700	XM_003547189	15:8080974..8087923	489		plas	5.92	53.2
Gm CBS57	Glyma.15G154300	XM_003546330	15:12846649..12859201	491		chlo	6.15	54.8
Gm CBS58	Glyma.15G263100	NM_001249198	15:49595431..49599660	502		cyto	5.77	53.4
Gm CBS59	Glyma.16G057600	XM_003553877	16:5650591..5655830	745		plas	6.51	82.4
Gm CBS60	Glyma.16G086600	XM_006599967	16:10524949..10526470	166		cyto	9.13	18.6
Gm CBS61	Glyma.16G177500	XM_006599967	16:33867232..33871770	478		cyto	6.07	52.9
Gm CBS62	Glyma.16G208400	XM_006599600	16:36789933..36801967	796		plas	6.45	86.99
Gm CBS63	Glyma.17G017700	XM_003550462	17:1340535..1360280	493		plas	5.94	53.59
Gm CBS64	Glyma.17G129600	XM_003549803	17:10379308..10386559	444		cyto	5.47	49.37
Gm CBS65	Glyma.17G197900	XM_006601543	17:31297891..31307775	556		chlo	7.84	62.2
Gm CBS66	Glyma.18G240900	XM_003552389	18:52946564..52950484	425		chlo	6.62	46.2
Gm CBS67	Glyma.19G089800	XM_003553877	19:31930998..31937430	790		plas	6.84	87.4
Gm CBS68	Glyma.19G098100	XM_006604106	19:34342496..34350866	672		plas	5.66	71.65
Gm CBS69	Glyma.19G154200	XM_006604360	19:41458397..41464715	477		plas	5.67	52.5
Gm CBS70	Glyma.19G165400	XM_003554241	19:42633659..42635685	342		cyto	6.36	36.7
Gm CBS71	Glyma.20G234600	XP_003555605	20:46716599..46733339	486		chlo	6.87	53.89
