# Supplementary material for: Identification and Comparative Analysis of CBS Domain-Containing Proteins in Soybean (Glycine max) and the Primary Function of GmCBS21 in Enhanced Tolerance to Low Nitrogen Stress
Source: Int J Mol Sci. 2016 Apr 26;17(5):620. doi: 10.3390/ijms17050620 (PMC4881446; doi:10.3390/ijms17050620)
Supplement: Supplementary file 1 [file ijms-17-00620-s001.zip › ijms-123725-Supplementary Materials/Table S2.xlsx]

## Sheet: summary
Table S3. Pairwise identities between homologous pairs of soybean CBS genes.
	Score	Expect	Identities	Positives	Gaps
GmCBS36/62	1444 bits	0	754/796(95%)	770/796(96%)	8/796(1%)
GmCBS3/39	1618 bits	0	790/801(99%)	796/801(99%)	0/801(0%)
GmCBS16/67	1357 bits	0	690/786(88%)	729/786(92%)	9/786(1%)
GmCBS2/40	393 bits	6e-144	213/228(93%)	217/228(95%)	2/228(0%)
GmCBS5/27	428 bits	7e-158	212/223(95%)	218/223(97%)	1/223(0%)
GmCBS25/68	1215 bits	0	595/598(99%)	595/598(99%)	0/598(0%)
GmCBS33/57	988 bits	0	478/491(97%)	483/491(98%)	1/491(0%)
GmCBS47/52	649 bits	0	343/377(91%)	358/377(94%)	4/377(1%)
GmCBS38/66	833 bits	0	402/425(95%)	413/425(97%)	0/425(0%)
GmCBS41/46	682 bits	0	361/394(92%)	371/394(94%)	9/394(2%)
GmCBS43/55	647 bits	0	352/396(89%)	365/396(92%)	16/396(4%)
GmCBS6/51	409 bits	5e-151	199/205(97%)	201/205(98%)	0/205(0%)
GmCBS9/20	398 bits	1e-146	191/206(93%)	198/206(96%)	0/206(0%)
GmCBS12/24	815 bits	0	391/411(95%)	401/411(97%)	0/411(0%)
GmCBS15/64	855 bits	0	418/433(97%)	426/433(98%)	1/433(0%)
GmCBS1/4	768 bits		415/444(93%)	432/444(97%)	0/444(0%)
GmCBS8/19	565 bits		302/438(69%)	322/438(73%)	92/438(21%)
GmCBS13/23	380 bits	2e-133	218/311(70%)	231/311(74%)	31/311(9%)
GmCBS18/30	991 bits	0	513/582(88%)	534/582(91%)	10/582(1%)
GmCBS14/22	1017 bits	0	499/525(95%)	511/525(97%)	4/525(0%)
GmCBS17/29	1026 bits	0	512/535(96%)	525/535(98%)	0/535(0%)
GmCBS32/58	665 bits	0	329/336(98%)	333/336(99%)	0/336(0%)
GmCBS50/65	964 bits	0	469/528(89%)	487/528(92%)	19/528(3%)
GmCBS7/49	1289 bits	0	639/681(94%)	647/681(95%)	15/681(2%)
GmCBS10/21	954 bits	0	469/488(96%)	475/488(97%)	0/488(0%)
GmCBS35/61	832 bits	0	426/478(89%)	440/478(92%)	8/478(1%)
GmCBS28/63	976 bits	0	479/493(97%)	484/493(98%)	0/493(0%)
GmCBS44/54	802 bits	0	407/423(96%)	414/423(97%)	0/423(0%)
GmCBS26/31	868 bits	0	422/425(99%)	425/425(100%)	0/425(0%)
GmCBS45/53	384 bits	4e-136	208/318(65%)	225/318(70%)	49/318(15%)

## Sheet: sequence alignment
GmCBS36/62
GmCBS3/39
GmCBS16/67
GmCBS2/40
GmCBS5/27
GmCBS33/57
GmCBS47/52
GmCBS38/66
GmCBS41/46
GmCBS43/55
GmCBS6/51
GmCBS9/20
GmCBS12/24
GmCBS12/24
GmCBS1/4
GmCBS8/19
GmCBS13/23
GmCBS18/30
GmCBS14/22
GmCBS17/29
GmCBS32/58
GmCBS7/49
GmCBS10/21
GmCBS35/61
GmCBS28/63
GmCBS44/54
GmCBS26/31
GmCBS45/53
