# Supplementary material for: Identification and Comparative Analysis of CBS Domain-Containing Proteins in Soybean (Glycine max) and the Primary Function of GmCBS21 in Enhanced Tolerance to Low Nitrogen Stress
Source: Int J Mol Sci. 2016 Apr 26;17(5):620. doi: 10.3390/ijms17050620 (PMC4881446; doi:10.3390/ijms17050620)
Supplement: Supplementary file 1 [file ijms-17-00620-s001.zip › ijms-123725-Supplementary Materials/Table S3.xlsx]

## Sheet: Sheet1
1 50 HGNEAGKGGELTHHETTIIAGALDLTEKTAKDAMTPISETFSLDINSKLD	TlyC
2 50 KNLLTCHPEDETPVKAMTIRRIPRVPEDMPLYDILNEFQKGHSHMAVVVK	CBS_pair_CorC_HlyC_assoc	cd04590
3 50 FAGIMSGLTLGLMSFSQVDLEVLIKSGTPQDRKHAAKILPVVKNQHLLLC	DUF21	cl03275
4 50 GEIIPQAICSRYGLAVGATFAPFVRVLMWICFPVAYPISKVLDWLLGHRH	DUF21
5 29 HYVWVVDENEELVGIITRRDVIEEFVQEW	CBS_pair_29
6 29 TCYCNTKVMEAMQIMRQNRFNHWPVIDNG	CBS_pair_10
7 50 GKEGPMVHTGACIASLLGQGGPDKYHLKWRWLRYFKNDRDRRDLITCGCA	Voltage_gated_ClC
8 29 ETMNKIMEKGHSRVPVYYGQPTNIIGLVL	CBS_pair_CorC_HlyC_assoc
9 41 AKGCGIPTSKDYLMRVDAQNMSPESTLFEKVMTPNPECSAI	CBS_pair_CAP-ED_DUF294_PBI_assoc
10 41 GGVLFALEEVATWWRSALLWRTFFTTAVVAVVLRAAIEWCH	Voltage_gated_ClC
11 50 NFFEDLTQSEQYKNTKVRDISKSFRWAPFFPVERNNSFLTMLLLLSKYKM
12 28 FCCPWGYYNDLATLFWNTNWDAIRNLFP
13 50 NNLLLLPLIMIVLLISKTVGDSFNPGIYEQILHLKGLPYMEAHPEPWMRN	Voltage_gated_ClC
14 50 CYIESLDYEIFENEIFKHDWRSRGKVQVLQYIFWKWFFAFLIGLCTGLIA	Voltage_gated_ClC
15 41 TPILDALHMMHDGKFLHLPVVDRDGYVVACMDVIQITHAAI	CBS_pair_CAP-ED_DUF294_PBI_assoc
16 50 GKCGHFGEGGLIMWDVSDATIRYHFMDIFPVVIIGVIGGILGSLYNYLLH	Voltage_gated_ClC
17 50 PVIDLGQGRIDNFITQSAVIHMLAECAGLQWFECWGTKKLSEFGLPMMTN
18 49 DINDGEHPQILYEDDDGDKIVLATDSDLVAAVDYARSAGLKALKLHLDY	PB1
19 40 SSYFPMPENNKVVEIKPDDPVYEATKKMYEHNIFSAPVWD	CBS_pair_10
20 40 ITKCLYDAIARMEHAAEQGKAIAAAVEGVEKHWGTNAPNS
