# Supplementary material for: Identification and Comparative Analysis of CBS Domain-Containing Proteins in Soybean (Glycine max) and the Primary Function of GmCBS21 in Enhanced Tolerance to Low Nitrogen Stress
Source: Int J Mol Sci. 2016 Apr 26;17(5):620. doi: 10.3390/ijms17050620 (PMC4881446; doi:10.3390/ijms17050620)
Supplement: Supplementary file 1 [file ijms-17-00620-s001.zip › ijms-123725-Supplementary Materials/Table S4.xls]

## Sheet: Dgen3dvsCgen3d.DiffGeneExpFilte
Gene	Synonyms	RawIntensity-Dgen3d	RawIntensity-Cgen3d	TPM-Dgen3d	TPM-Cgen3d	log2 Ratio(Cgen3d/Dgen3d)	P-Value	FDR	GO Component	GO Function	GO Process	blast nr	transcriptID
Glyma03g08020	-	0	1623	0.01	275.07	14.7475	0	0	-	-	-	-	Glyma03g08020.1
Glyma18g03310	-	0	1585	0.01	268.63	14.7133	0	0	-	-	-	gi|12006354|gb|AAG44839.1|AF280812_1/0/putative Hs1pro-1-like receptor [Glycine max]	Glyma18g03310.1
Glyma16g24920	-	0	629	0.01	106.6	13.3799	0	0	-	-	-	gi|18033111|gb|AAL56987.1|AF327903_1/0/functional candidate resistance protein KR1 [Glycine max]	Glyma16g24920.1
Glyma12g04380	-	0	369	0.01	62.54	12.6106	0	0	-	-	-	gi|255629476|gb|ACU15084.1|/1.81838e-64/unknown [Glycine max]	Glyma12g04380.2
Glyma16g26950	-	0	297	0.01	50.34	12.2975	0	0	-	-	-	gi|255631062|gb|ACU15895.1|/5.34435e-35/unknown [Glycine max]	Glyma16g26950.1
Glyma19g36060	-	0	237	0.01	40.17	11.9719	0	0	-	-	-	gi|255647339|gb|ACU24136.1|/3.61737e-12/unknown [Glycine max]	Glyma19g36060.1
Glyma01g30060	-	0	136	0.01	23.05	11.1706	0	0	-	-	-	gi|255547724|ref|XP_002514919.1|/6.37231e-06/conserved hypothetical protein [Ricinus communis]	Glyma01g30060.1
Glyma14g02700	-	0	122	0.01	20.68	11.014	0	0	-	-	-	gi|255626797|gb|ACU13743.1|/3.9172e-118/unknown [Glycine max]	Glyma14g02700.3
Glyma04g16010	-	0	105	0.01	17.8	10.7977	0	0	-	-	-	gi|255627787|gb|ACU14238.1|/1.88292e-66/unknown [Glycine max]	Glyma04g16010.1
Glyma14g07190	-	0	104	0.01	17.63	10.7838	0	0	-	-	-	gi|297827583|ref|XP_002881674.1|/0/dehydration-responsive family protein [Arabidopsis lyrata subsp. lyrata]	Glyma14g07190.1
Glyma03g12150	-	0	92	0.01	15.59	10.6064	0	0	-	GO:0005515//protein binding;GO:0005515//protein binding;GO:0005515//protein binding	-	gi|255633504|gb|ACU17110.1|/1.21059e-25/unknown [Glycine max]	Glyma03g12150.3
Glyma06g20100	-	0	92	0.01	15.59	10.6064	0	0	-	-	-	gi|254971801|gb|ACT98136.1|/0/TNP1 [Glycine max]	Glyma06g20100.1
Glyma06g20060	-	0	88	0.01	14.91	10.5421	0	0	-	-	-	gi|225439765|ref|XP_002273310.1|/1.29155e-77/PREDICTED: hypothetical protein [Vitis vinifera]	Glyma06g20060.1
Glyma14g05890	-	0	84	0.01	14.24	10.4757	0	0	GO:0016020//membrane	-	-	gi|224112417|ref|XP_002316182.1|/7.39126e-153/amino acid transporter [Populus trichocarpa]	Glyma14g05890.1
Glyma16g25140	-	0	84	0.01	14.24	10.4757	0	0	-	-	-	gi|18033111|gb|AAL56987.1|AF327903_1/0/functional candidate resistance protein KR1 [Glycine max]	Glyma16g25140.2
Glyma06g16660	-	0	81	0.01	13.73	10.4231	0	0	-	-	-	gi|255646673|gb|ACU23810.1|/1.24222e-37/unknown [Glycine max]	Glyma06g16660.2
Glyma18g03320	-	0	77	0.01	13.05	10.3498	0	0	-	-	-	gi|12006354|gb|AAG44839.1|AF280812_1/1.13572e-106/putative Hs1pro-1-like receptor [Glycine max]	Glyma18g03320.1
Glyma14g05300	-	0	76	0.01	12.88	10.3309	0	0	-	-	-	gi|224109524|ref|XP_002333242.1|/0/predicted protein [Populus trichocarpa]	Glyma14g05300.1
Glyma09g01720	-	0	70	0.01	11.86	10.2119	0	0	-	-	-	gi|255627355|gb|ACU14022.1|/1.98472e-87/unknown [Glycine max]	Glyma09g01720.2
Glyma19g21690	-	0	68	0.01	11.52	10.1699	0	0	-	-	-	gi|255572154|ref|XP_002527017.1|/5.9155e-41/wall-associated kinase, putative [Ricinus communis]	Glyma19g21690.1
Glyma15g37520	-	0	64	0.01	10.85	10.0835	0	0	-	-	-	gi|217072578|gb|ACJ84649.1|/0/unknown [Medicago truncatula]	Glyma15g37520.1
Glyma18g45270	-	0	60	0.01	10.17	9.9901	0	0	GO:0016023//cytoplasmic membrane-bounded vesicle	-	-	gi|225453901|ref|XP_002279016.1|/4.16712e-178/PREDICTED: hypothetical protein [Vitis vinifera]	Glyma18g45270.1
Glyma04g04000	-	0	57	0.01	9.66	9.91588	0	0	GO:0005739//mitochondrion	-	-	gi|225458579|ref|XP_002284610.1|/7.55886e-123/PREDICTED: hypothetical protein [Vitis vinifera]	Glyma04g04000.1
Glyma11g30030	-	0	51	0.01	8.64	9.75489	4.4409e-16	1.87132e-14	GO:0009536//plastid;GO:0044464//cell part;GO:0009536//plastid	-	-	gi|225454030|ref|XP_002281170.1|/4.99212e-123/PREDICTED: hypothetical protein [Vitis vinifera]	Glyma11g30030.1
Glyma12g12800	-	0	51	0.01	8.64	9.75489	4.4409e-16	1.86866e-14	-	-	-	gi|255643584|gb|ACU22682.1|/8.26665e-169/unknown [Glycine max]	Glyma12g12800.2
Glyma19g04120	-	0	47	0.01	7.97	9.63844	8.21566e-15	3.13543e-13	-	-	-	gi|223452286|gb|ACM89471.1|/1.81827e-82/FERONIA receptor-like kinase [Glycine max]	Glyma19g04120.1
Glyma09g32220	-	0	43	0.01	7.29	9.50978	1.30784e-13	3.94208e-12	-	-	-	gi|225445268|ref|XP_002284574.1|/2.33382e-47/PREDICTED: hypothetical protein [Vitis vinifera]	Glyma09g32220.1
Glyma19g41610	-	0	42	0.01	7.12	9.47573	2.60902e-13	7.03174e-12	GO:0005634//nucleus;GO:0005634//nucleus;GO:0005634//nucleus	GO:0003700//sequence-specific DNA binding transcription factor activity;GO:0003700//sequence-specific DNA binding transcription factor activity;GO:0003700//sequence-specific DNA binding transcription factor activity	GO:0006355//regulation of transcription, DNA-dependent;GO:0006355//regulation of transcription, DNA-dependent;GO:0006355//regulation of transcription, DNA-dependent	gi|255639822|gb|ACU20204.1|/2.68098e-146/unknown [Glycine max]	Glyma19g41610.3
Glyma07g14060	-	0	39	0.01	6.61	9.36851	2.06746e-12	4.42221e-11	-	-	-	gi|255631758|gb|ACU16246.1|/7.71408e-85/unknown [Glycine max]	Glyma07g14060.1
Glyma06g03530	-	0	39	0.01	6.61	9.36851	2.06746e-12	4.41901e-11	GO:0016023//cytoplasmic membrane-bounded vesicle	-	-	gi|302142492|emb|CBI19695.3|/6.4851e-179/unnamed protein product [Vitis vinifera]	Glyma06g03530.1
Glyma08g41010	-	0	37	0.01	6.27	9.29232	8.21676e-12	1.60102e-10	-	-	-	-	Glyma08g41010.1
Glyma13g17820	-	15	9263	2.56	1569.91	9.26032	7.16336e-08	8.42015e-07	-	-	GO:0006464//protein modification process	gi|225461088|ref|XP_002282119.1|/0/PREDICTED: similar to polyubiquitin [Vitis vinifera]	Glyma13g17820.1
Glyma19g41450	-	0	36	0.01	6.1	9.25267	1.63809e-11	3.07418e-10	-	-	-	gi|296089824|emb|CBI39643.3|/0/unnamed protein product [Vitis vinifera]	Glyma19g41450.1
Glyma08g48310	-	0	36	0.01	6.1	9.25267	1.63809e-11	3.07222e-10	-	-	-	gi|255634786|gb|ACU17754.1|/3.41435e-38/unknown [Glycine max]	Glyma08g48310.1
Glyma02g35560	-	0	36	0.01	6.1	9.25267	1.63809e-11	3.07028e-10	-	-	-	-	Glyma02g35560.1
Glyma18g17590	-	0	36	0.01	6.1	9.25267	1.63809e-11	3.06833e-10	-	-	-	gi|255626905|gb|ACU13797.1|/3.64559e-40/unknown [Glycine max]	Glyma18g17590.1			Glyma03g26670.1
Glyma03g02120	-	0	35	0.01	5.93	9.21189	3.26572e-11	5.91091e-10	-	-	-	gi|255541418|ref|XP_002511773.1|/0/phospholipase d beta, putative [Ricinus communis]	Glyma03g02120.1
Glyma04g04530	-	0	35	0.01	5.93	9.21189	3.26572e-11	5.90729e-10	-	-	-	gi|302142251|emb|CBI19454.3|/3.2955e-84/unnamed protein product [Vitis vinifera]	Glyma04g04530.3
Glyma15g34870	-	0	34	0.01	5.76	9.16993	6.51056e-11	1.1326e-09	GO:0000786//nucleosome;GO:0005634//nucleus;GO:0009536//plastid	GO:0003677//DNA binding	GO:0006334//nucleosome assembly	gi|55977041|sp|P68427.2|H32_PEA/1.22468e-69/RecName: Full=Histone H3.2	Glyma15g34870.1
Glyma11g35330	-	0	34	0.01	5.76	9.16993	6.51056e-11	1.13193e-09	-	-	-	gi|255585374|ref|XP_002533383.1|/1.81773e-83/conserved hypothetical protein [Ricinus communis]	Glyma11g35330.1
Glyma01g05710	-	0	33	0.01	5.59	9.1267	1.29796e-10	2.18463e-09	-	-	-	gi|295083321|gb|ADF78114.1|/0/rj2 protein [Glycine max]	Glyma01g05710.1
Glyma16g19350	-	0	33	0.01	5.59	9.1267	1.29796e-10	2.18339e-09	GO:0009536//plastid	GO:0008235//metalloexopeptidase activity	GO:0006508//proteolysis	gi|225445867|ref|XP_002276114.1|/0/PREDICTED: hypothetical protein [Vitis vinifera]	Glyma16g19350.1
Glyma13g30050	-	0	33	0.01	5.59	9.1267	1.29796e-10	2.18215e-09	GO:0016023//cytoplasmic membrane-bounded vesicle	-	-	gi|224079061|ref|XP_002305735.1|/0/predicted protein [Populus trichocarpa]	Glyma13g30050.1
Glyma03g22060	-	0	33	0.01	5.59	9.1267	1.29796e-10	2.18091e-09	-	-	-	gi|124361170|gb|ABN09142.1|/0/TIR [Medicago truncatula]	Glyma03g22060.1
Glyma11g13960	-	0	32	0.01	5.42	9.08215	2.58762e-10	4.19055e-09	-	-	-	gi|255544792|ref|XP_002513457.1|/1.65183e-104/DNA binding protein, putative [Ricinus communis]	Glyma11g13960.5
Glyma03g40860	-	0	30	0.01	5.08	8.98868	1.02845e-09	1.53586e-08	-	-	-	gi|255637828|gb|ACU19234.1|/1.43109e-133/unknown [Glycine max]	Glyma03g40860.2
Glyma15g23830	-	0	29	0.01	4.91	8.93958	2.05032e-09	2.96739e-08	-	-	-	gi|806310|gb|AAA66288.1|/6.14936e-25/proline-rich protein [Glycine max]	Glyma15g23830.1
Glyma09g28750	-	0	29	0.01	4.91	8.93958	2.05032e-09	2.96594e-08	-	-	-	gi|255574145|ref|XP_002527988.1|/3.06584e-95/conserved hypothetical protein [Ricinus communis]	Glyma09g28750.1
Glyma09g36220	-	0	28	0.01	4.75	8.89178	4.08754e-09	5.68464e-08	-	-	-	gi|255645347|gb|ACU23170.1|/9.28872e-178/unknown [Glycine max]	Glyma09g36220.2
Glyma10g43630	-	0	27	0.01	4.58	8.8392	8.14896e-09	1.09315e-07	-	-	-	gi|255647329|gb|ACU24131.1|/7.32937e-87/unknown [Glycine max]	Glyma10g43630.1
Glyma13g40860	-	0	27	0.01	4.58	8.8392	8.14896e-09	1.09266e-07	-	-	-	gi|213494560|gb|ACJ48970.1|/2.67265e-97/putative Cys2-His2 type zinc finger protein [Glycine soja]	Glyma13g40860.1
Glyma06g14640	-	0	27	0.01	4.58	8.8392	8.14896e-09	1.09216e-07	-	-	-	gi|255636352|gb|ACU18515.1|/7.16651e-122/unknown [Glycine max]	Glyma06g14640.1
Glyma04g02300	-	0	27	0.01	4.58	8.8392	8.14896e-09	1.09166e-07	-	-	-	gi|225459748|ref|XP_002285898.1|/3.445e-122/PREDICTED: hypothetical protein [Vitis vinifera]	Glyma04g02300.1
Glyma14g07860	-	0	27	0.01	4.58	8.8392	8.14896e-09	1.09117e-07	-	-	-	-	Glyma14g07860.1
Glyma18g41540	-	0	26	0.01	4.41	8.78463	1.62458e-08	2.09832e-07	-	-	-	gi|255630726|gb|ACU15724.1|/2.16854e-46/unknown [Glycine max]	Glyma18g41540.1
Glyma18g43830	-	0	24	0.01	4.07	8.66888	6.45688e-08	7.65676e-07	-	-	-	gi|255637843|gb|ACU19241.1|/6.77786e-55/unknown [Glycine max]	Glyma18g43830.1
Glyma18g20640	-	0	24	0.01	4.07	8.66888	6.45688e-08	7.65368e-07	-	-	-	gi|255558224|ref|XP_002520139.1|/1.77879e-08/conserved hypothetical protein [Ricinus communis]	Glyma18g20640.1
Glyma10g43760	-	0	24	0.01	4.07	8.66888	6.45688e-08	7.65061e-07	-	-	-	gi|297823825|ref|XP_002879795.1|/3.10341e-123/esterase/lipase/thioesterase family protein [Arabidopsis lyrata subsp. lyrata]	Glyma10g43760.2
Glyma09g01730	-	0	24	0.01	4.07	8.66888	6.45688e-08	7.64755e-07	-	-	-	gi|87162794|gb|ABD28589.1|/1.18556e-121/2OG-Fe(II) oxygenase [Medicago truncatula]	Glyma09g01730.1
Glyma09g12510	-	0	23	0.01	3.9	8.60733	1.28725e-07	1.44964e-06	-	-	-	gi|75266074|sp|Q9SLZ4.1|RBR1_PEA/5.76348e-19/RecName: Full=Retinoblastoma-related protein 1; Short=PsRB1	Glyma09g12510.1
Glyma01g09660	-	0	23	0.01	3.9	8.60733	1.28725e-07	1.44909e-06	-	-	-	gi|224111798|ref|XP_002315982.1|/0/predicted protein [Populus trichocarpa]	Glyma01g09660.1
Glyma18g52390	-	0	23	0.01	3.9	8.60733	1.28725e-07	1.44854e-06	-	-	-	gi|212293340|gb|ACJ24527.1|/6.04685e-152/NBS-LRR disease-resistance protein scn3r1 [Glycine max]	Glyma18g52390.1
Glyma14g37260	-	0	23	0.01	3.9	8.60733	1.28725e-07	1.44798e-06	-	-	-	gi|224106257|ref|XP_002314103.1|/2.00197e-112/predicted protein [Populus trichocarpa]	Glyma14g37260.1
Glyma03g25660	-	0	23	0.01	3.9	8.60733	1.28725e-07	1.44743e-06	-	-	-	-	Glyma03g25660.1
Glyma14g05080	-	0	23	0.01	3.9	8.60733	1.28725e-07	1.44688e-06	-	-	-	gi|224129002|ref|XP_002320476.1|/2.74602e-08/predicted protein [Populus trichocarpa]	Glyma14g05080.1
Glyma17g04590	-	0	22	0.01	3.73	8.54303	2.56628e-07	2.74061e-06	-	-	-	gi|225437787|ref|XP_002273987.1|/0/PREDICTED: hypothetical protein [Vitis vinifera]	Glyma17g04590.1
Glyma05g37880	-	0	22	0.01	3.73	8.54303	2.56628e-07	2.73962e-06	-	-	-	gi|2213536|emb|CAA67290.1|/7.0908e-100/DNA-binding protein PD1 [Pisum sativum]	Glyma05g37880.1
Glyma19g28710	-	0	22	0.01	3.73	8.54303	2.56628e-07	2.73863e-06	-	-	-	gi|124365566|gb|ABN09800.1|/0/YT521-B-like protein [Medicago truncatula]	Glyma19g28710.3
Glyma02g43580	-	0	22	0.01	3.73	8.54303	2.56628e-07	2.73764e-06	-	GO:0016491//oxidoreductase activity;GO:0005506//iron ion binding	GO:0055114//oxidation reduction	gi|255647259|gb|ACU24097.1|/8.78453e-165/unknown [Glycine max]	Glyma02g43580.1
Glyma12g33350	-	0	22	0.01	3.73	8.54303	2.56628e-07	2.73666e-06	-	-	-	gi|255634532|gb|ACU17629.1|/0/unknown [Glycine max]	Glyma12g33350.2
Glyma08g32840	-	0	21	0.01	3.56	8.47573	5.11616e-07	5.22747e-06	-	-	-	gi|208964722|gb|ACI31551.1|/9.67382e-51/heat shock protein 90-2 [Glycine max]	Glyma08g32840.1
Glyma20g23600	-	0	21	0.01	3.56	8.47573	5.11616e-07	5.22567e-06	-	-	-	gi|224093972|ref|XP_002310055.1|/2.07068e-43/predicted protein [Populus trichocarpa]	Glyma20g23600.1
Glyma17g15590	-	0	20	0.01	3.39	8.40514	1.01996e-06	9.90097e-06	-	-	-	gi|255627077|gb|ACU13883.1|/2.30393e-79/unknown [Glycine max]	Glyma17g15590.1
Glyma03g06720	-	0	20	0.01	3.39	8.40514	1.01996e-06	9.89772e-06	-	-	-	gi|225425120|ref|XP_002273291.1|/3.02553e-06/PREDICTED: hypothetical protein [Vitis vinifera]	Glyma03g06720.1
Glyma03g40940	-	0	20	0.01	3.39	8.40514	1.01996e-06	9.89447e-06	-	-	-	gi|255561887|ref|XP_002521952.1|/4.81171e-11/conserved hypothetical protein [Ricinus communis]	Glyma03g40940.1
Glyma15g04340	-	0	20	0.01	3.39	8.40514	1.01996e-06	9.89122e-06	-	-	-	gi|255639759|gb|ACU20173.1|/0/unknown [Glycine max]	Glyma15g04340.1
Glyma10g39940	-	0	19	0.01	3.22	8.33092	2.0334e-06	1.87059e-05	-	-	-	gi|296088180|emb|CBI35672.3|/5.72063e-163/unnamed protein product [Vitis vinifera]	Glyma10g39940.1
Glyma15g16390	-	0	19	0.01	3.22	8.33092	2.0334e-06	1.87001e-05	-	-	-	gi|225432342|ref|XP_002276393.1|/9.24669e-69/PREDICTED: hypothetical protein [Vitis vinifera]	Glyma15g16390.1
Glyma13g01600	-	0	19	0.01	3.22	8.33092	2.0334e-06	1.86942e-05	-	-	-	gi|255629223|gb|ACU14956.1|/8.00309e-88/unknown [Glycine max]	Glyma13g01600.1
Glyma03g38570	-	0	19	0.01	3.22	8.33092	2.0334e-06	1.86884e-05	-	-	-	gi|84514139|gb|ABC59078.1|/0/cytochrome P450 monooxygenase CYP72A59 [Medicago truncatula]	Glyma03g38570.1
Glyma19g36420	-	0	19	0.01	3.22	8.33092	2.0334e-06	1.86826e-05	-	-	-	gi|297741580|emb|CBI32712.3|/4.38641e-100/unnamed protein product [Vitis vinifera]	Glyma19g36420.1
Glyma02g09380	-	0	19	0.01	3.22	8.33092	2.0334e-06	1.86768e-05	-	-	-	gi|255570075|ref|XP_002526000.1|/0/cleavage and polyadenylation specificity factor, putative [Ricinus communis]	Glyma02g09380.1
Glyma04g12130	-	0	18	0.01	3.05	8.25267	4.05382e-06	3.51058e-05	-	-	-	gi|255629897|gb|ACU15299.1|/9.67959e-15/unknown [Glycine max]	Glyma04g12130.1
Glyma08g46680	-	0	18	0.01	3.05	8.25267	4.05382e-06	3.50955e-05	-	-	-	gi|224114125|ref|XP_002316674.1|/0/predicted protein [Populus trichocarpa]	Glyma08g46680.1
Glyma17g36470	-	0	18	0.01	3.05	8.25267	4.05382e-06	3.50852e-05	-	-	-	gi|302142388|emb|CBI19591.3|/1.56107e-110/unnamed protein product [Vitis vinifera]	Glyma17g36470.1
Glyma07g29410	-	0	18	0.01	3.05	8.25267	4.05382e-06	3.50749e-05	-	-	-	gi|255632665|gb|ACU16684.1|/8.07703e-98/unknown [Glycine max]	Glyma07g29410.1
Glyma03g12210	-	0	18	0.01	3.05	8.25267	4.05382e-06	3.50647e-05	-	-	-	gi|296089246|emb|CBI39018.3|/2.05398e-09/unnamed protein product [Vitis vinifera]	Glyma03g12210.1
Glyma06g44900	-	0	18	0.01	3.05	8.25267	4.05382e-06	3.50544e-05	-	-	-	gi|302143275|emb|CBI21836.3|/1.7068e-73/unnamed protein product [Vitis vinifera]	Glyma06g44900.1
Glyma09g02250	-	0	17	0.01	2.88	8.16993	8.08174e-06	6.58738e-05	-	-	-	gi|297743488|emb|CBI36355.3|/0/unnamed protein product [Vitis vinifera]	Glyma09g02250.1
Glyma09g28220	-	0	17	0.01	2.88	8.16993	8.08174e-06	6.58556e-05	-	-	-	gi|255632103|gb|ACU16404.1|/9.38353e-28/unknown [Glycine max]	Glyma09g28220.1
Glyma01g02300	-	0	17	0.01	2.88	8.16993	8.08174e-06	6.58374e-05	GO:0005743//mitochondrial inner membrane	GO:0005488//binding	GO:0006810//transport	gi|255639564|gb|ACU20076.1|/1.8989e-149/unknown [Glycine max]	Glyma01g02300.1
Glyma08g06660	-	0	17	0.01	2.88	8.16993	8.08174e-06	6.58193e-05	-	GO:0003824//catalytic activity	GO:0019295	gi|225469119|ref|XP_002272660.1|/2.95496e-119/PREDICTED: hypothetical protein [Vitis vinifera]	Glyma08g06660.1
Glyma05g30040	-	0	17	0.01	2.88	8.16993	8.08174e-06	6.58011e-05	GO:0009536//plastid	-	-	gi|255645435|gb|ACU23213.1|/7.1185e-148/unknown [Glycine max]	Glyma05g30040.1
Glyma07g01420	-	0	16	0.01	2.71	8.08215	1.61118e-05	0.000123393	-	GO:0016791//phosphatase activity	GO:0008152//metabolic process	gi|255641141|gb|ACU20848.1|/1.97822e-47/unknown [Glycine max]	Glyma07g01420.1
Glyma17g34730	-	0	16	0.01	2.71	8.08215	1.61118e-05	0.000123361	-	GO:0016740//transferase activity	-	gi|225429554|ref|XP_002279319.1|/0/PREDICTED: hypothetical protein [Vitis vinifera]	Glyma17g34730.1
Glyma20g35870	-	0	16	0.01	2.71	8.08215	1.61118e-05	0.000123329	GO:0009536//plastid;GO:0016020//membrane	-	-	gi|255630504|gb|ACU15610.1|/1.09148e-50/unknown [Glycine max]	Glyma20g35870.1
Glyma11g12830	-	0	16	0.01	2.71	8.08215	1.61118e-05	0.000123297	GO:0009536//plastid	-	-	gi|224105447|ref|XP_002313814.1|/4.8535e-146/predicted protein [Populus trichocarpa]	Glyma11g12830.1
Glyma12g32040	-	0	16	0.01	2.71	8.08215	1.61118e-05	0.000123265	-	-	-	gi|255640580|gb|ACU20575.1|/2.70187e-27/unknown [Glycine max]	Glyma12g32040.1
Glyma13g03290	-	0	16	0.01	2.71	8.08215	1.61118e-05	0.000123233	-	-	-	gi|255635700|gb|ACU18199.1|/1.71437e-94/unknown [Glycine max]	Glyma13g03290.1
Glyma08g45950	-	0	15	0.01	2.54	7.98868	3.21208e-05	0.000231758	-	-	-	gi|225470028|ref|XP_002264783.1|/6.32007e-92/PREDICTED: hypothetical protein [Vitis vinifera]	Glyma08g45950.1
Glyma13g40320	-	0	15	0.01	2.54	7.98868	3.21208e-05	0.000231701	-	-	-	gi|87241208|gb|ABD33066.1|/0/DNA-binding SAP; Zinc finger, MIZ-type; Zinc finger, FYVE/PHD-type [Medicago truncatula]	Glyma13g40320.1
Glyma18g43210	-	0	15	0.01	2.54	7.98868	3.21208e-05	0.000231645	GO:0009536//plastid	GO:0016491//oxidoreductase activity	GO:0055114//oxidation reduction;GO:0008610//lipid biosynthetic process	gi|224091014|ref|XP_002309146.1|/0/predicted protein [Populus trichocarpa]	Glyma18g43210.1
Glyma08g05960	-	0	15	0.01	2.54	7.98868	3.21208e-05	0.000231588	GO:0009536//plastid	-	-	gi|255645315|gb|ACU23154.1|/6.24301e-93/unknown [Glycine max]	Glyma08g05960.1
Glyma09g35010	-	0	15	0.01	2.54	7.98868	3.21208e-05	0.000231532	-	-	-	gi|255543643|ref|XP_002512884.1|/9.72653e-110/serine-threonine protein kinase, plant-type, putative [Ricinus communis]	Glyma09g35010.1
Glyma08g13930	-	0	15	0.01	2.54	7.98868	3.21208e-05	0.000231475	-	-	-	gi|225424625|ref|XP_002282301.1|/0/PREDICTED: hypothetical protein [Vitis vinifera]	Glyma08g13930.2
Glyma18g15050	-	0	15	0.01	2.54	7.98868	3.21208e-05	0.000231419	-	-	-	gi|224111156|ref|XP_002315765.1|/2.99512e-128/predicted protein [Populus trichocarpa]	Glyma18g15050.1
Glyma17g18550	-	0	15	0.01	2.54	7.98868	3.21208e-05	0.000231362	-	-	-	gi|124360770|gb|ABD33427.2|/1.78407e-105/Peptidase S8 and S53, subtilisin, kexin, sedolisin; 3 exoribonuclease [Medicago truncatula]	Glyma17g18550.1
Glyma04g02730	-	0	15	0.01	2.54	7.98868	3.21208e-05	0.000231306	-	-	-	gi|255635036|gb|ACU17876.1|/1.59496e-100/unknown [Glycine max]	Glyma04g02730.1
Glyma03g31230	-	0	15	0.01	2.54	7.98868	3.21208e-05	0.000231249	-	-	-	gi|255635285|gb|ACU17996.1|/0/unknown [Glycine max]	Glyma03g31230.1
Glyma13g09810	-	0	15	0.01	2.54	7.98868	3.21208e-05	0.000231193	-	-	-	gi|212717149|gb|ACJ37416.1|/4.05003e-109/stress-induced receptor-like kinase [Glycine max]	Glyma13g09810.1
Glyma05g33440	-	0	15	0.01	2.54	7.98868	3.21208e-05	0.000231137	-	-	-	gi|300079024|gb|ADJ67443.1|/3.46672e-22/ethylene response factor 14 [Actinidia deliciosa]	Glyma05g33440.1
Glyma19g45230	-	0	14	0.01	2.37	7.88874	6.40362e-05	0.000429804	-	-	-	gi|225442005|ref|XP_002271704.1|/6.75657e-121/PREDICTED: hypothetical protein [Vitis vinifera]	Glyma19g45230.1
Glyma10g35670	-	0	14	0.01	2.37	7.88874	6.40362e-05	0.000429706	-	-	-	gi|225449102|ref|XP_002274774.1|/0/PREDICTED: hypothetical protein [Vitis vinifera]	Glyma10g35670.1
Glyma14g20340	-	0	14	0.01	2.37	7.88874	6.40362e-05	0.000429608	-	-	-	gi|225429822|ref|XP_002280812.1|/2.72008e-91/PREDICTED: hypothetical protein [Vitis vinifera]	Glyma14g20340.1
Glyma09g29370	-	0	14	0.01	2.37	7.88874	6.40362e-05	0.000429511	-	-	-	gi|222836332|gb|EEE74739.1|/6.04161e-15/predicted protein [Populus trichocarpa]	Glyma09g29370.1
Glyma14g38860	-	0	14	0.01	2.37	7.88874	6.40362e-05	0.000429413	-	-	-	gi|211906508|gb|ACJ11747.1|/0/pyruvate decarboxylase [Gossypium hirsutum]	Glyma14g38860.1
Glyma09g33200	-	0	14	0.01	2.37	7.88874	6.40362e-05	0.000429316	-	-	-	gi|255586659|ref|XP_002533960.1|/0/Myosin-1, putative [Ricinus communis]	Glyma09g33200.1
Glyma12g24810	-	0	14	0.01	2.37	7.88874	6.40362e-05	0.000429218	-	GO:0003824//catalytic activity	-	gi|224063283|ref|XP_002301076.1|/5.47747e-15/predicted protein [Populus trichocarpa]	Glyma12g24810.1
Glyma06g00820	-	0	14	0.01	2.37	7.88874	6.40362e-05	0.000429121	-	-	-	gi|255648016|gb|ACU24464.1|/2.63432e-157/unknown [Glycine max]	Glyma06g00820.1
Glyma10g01770	-	0	14	0.01	2.37	7.88874	6.40362e-05	0.000429024	-	-	-	gi|255548495|ref|XP_002515304.1|/0/triacylglycerol lipase, putative [Ricinus communis]	Glyma10g01770.1
Glyma10g03240	-	0	13	0.01	2.2	7.78136	0.000127663	0.000794406	GO:0009536//plastid;GO:0009536//plastid	-	-	gi|255638439|gb|ACU19529.1|/2.33516e-99/unknown [Glycine max]	Glyma10g03240.2
Glyma11g38020	-	0	13	0.01	2.2	7.78136	0.000127663	0.000794238	-	-	-	gi|224081122|ref|XP_002306301.1|/1.19122e-106/predicted protein [Populus trichocarpa]	Glyma11g38020.1
Glyma04g38480	-	0	13	0.01	2.2	7.78136	0.000127663	0.000794071	-	-	-	gi|255574194|ref|XP_002528012.1|/0/conserved hypothetical protein [Ricinus communis]	Glyma04g38480.1
Glyma18g48910	-	0	13	0.01	2.2	7.78136	0.000127663	0.000793904	-	-	-	gi|255552796|ref|XP_002517441.1|/2.33232e-160/ATP binding protein, putative [Ricinus communis]	Glyma18g48910.1
Glyma05g27940	-	0	13	0.01	2.2	7.78136	0.000127663	0.000793737	-	-	-	gi|255626495|gb|ACU13592.1|/2.78492e-90/unknown [Glycine max]	Glyma05g27940.1
Glyma03g07580	-	0	13	0.01	2.2	7.78136	0.000127663	0.00079357	-	-	-	gi|225439414|ref|XP_002263907.1|/3.16375e-26/PREDICTED: hypothetical protein [Vitis vinifera]	Glyma03g07580.1
Glyma06g09270	-	0	13	0.01	2.2	7.78136	0.000127663	0.000793403	-	-	-	gi|224092254|ref|XP_002309530.1|/7.90094e-140/amino acid permease [Populus trichocarpa]	Glyma06g09270.1
Glyma03g05050	-	0	13	0.01	2.2	7.78136	0.000127663	0.000793236	-	-	-	gi|225439594|ref|XP_002266001.1|/1.08852e-51/PREDICTED: hypothetical protein [Vitis vinifera]	Glyma03g05050.1
Glyma13g37090	-	0	13	0.01	2.2	7.78136	0.000127663	0.000793069	-	-	-	gi|225446426|ref|XP_002276115.1|/0/PREDICTED: similar to haloacid dehalogenase-like hydrolase family protein [Vitis vinifera]	Glyma13g37090.1
Glyma02g08720	-	0	12	0.01	2.03	7.66534	0.00025451	0.00147992	-	-	-	gi|255632340|gb|ACU16528.1|/2.48611e-64/unknown [Glycine max]	Glyma02g08720.1
Glyma08g19850	-	0	12	0.01	2.03	7.66534	0.00025451	0.00147962	-	-	-	gi|124360275|gb|ABN08288.1|/2.44184e-36/Ribosomal protein S7 [Medicago truncatula]	Glyma08g19850.1
Glyma07g11320	-	0	12	0.01	2.03	7.66534	0.00025451	0.00147933	-	-	-	gi|225456102|ref|XP_002278082.1|/2.14514e-166/PREDICTED: hypothetical protein [Vitis vinifera]	Glyma07g11320.1
Glyma15g05770	-	0	12	0.01	2.03	7.66534	0.00025451	0.00147904	-	-	-	gi|255633690|gb|ACU17205.1|/9.30295e-32/unknown [Glycine max]	Glyma15g05770.1
Glyma20g27600	-	0	12	0.01	2.03	7.66534	0.00025451	0.00147875	-	-	-	gi|4530126|gb|AAD21872.1|/3.35049e-176/receptor-like protein kinase homolog RK20-1 [Phaseolus vulgaris]	Glyma20g27600.1
Glyma04g03870	-	0	12	0.01	2.03	7.66534	0.00025451	0.00147846	-	-	-	gi|255538424|ref|XP_002510277.1|/6.38329e-129/conserved hypothetical protein [Ricinus communis]	Glyma04g03870.3
Glyma17g06210	-	0	12	0.01	2.03	7.66534	0.00025451	0.00147817	GO:0009536//plastid;GO:0009536//plastid	-	-	gi|224091282|ref|XP_002309217.1|/0/predicted protein [Populus trichocarpa]	Glyma17g06210.1
Glyma03g11670	-	0	12	0.01	2.03	7.66534	0.00025451	0.00147788	GO:0005739//mitochondrion;GO:0016020//membrane	-	-	gi|255627811|gb|ACU14250.1|/3.01772e-70/unknown [Glycine max]	Glyma03g11670.1
Glyma10g42900	-	0	12	0.01	2.03	7.66534	0.00025451	0.00147759	-	-	-	gi|255629107|gb|ACU14898.1|/4.26142e-100/unknown [Glycine max]	Glyma10g42900.1
Glyma18g32900	-	0	12	0.01	2.03	7.66534	0.00025451	0.0014773	-	-	-	gi|225469882|ref|XP_002270480.1|/5.59714e-141/PREDICTED: hypothetical protein [Vitis vinifera]	Glyma18g32900.1
Glyma12g09100	-	0	12	0.01	2.03	7.66534	0.00025451	0.00147701	GO:0009536//plastid	-	-	gi|297734844|emb|CBI17078.3|/0/unnamed protein product [Vitis vinifera]	Glyma12g09100.1
Glyma06g47630	-	0	12	0.01	2.03	7.66534	0.00025451	0.00147672	-	-	-	gi|224122634|ref|XP_002318886.1|/4.14729e-150/predicted protein [Populus trichocarpa]	Glyma06g47630.2
Glyma13g26960	-	0	12	0.01	2.03	7.66534	0.00025451	0.00147643	-	GO:0005509//calcium ion binding;GO:0005544//calcium-dependent phospholipid binding;GO:0005509//calcium ion binding;GO:0005544//calcium-dependent phospholipid binding	-	gi|255634710|gb|ACU17717.1|/8.5344e-167/unknown [Glycine max]	Glyma13g26960.2
Glyma05g25750	-	0	12	0.01	2.03	7.66534	0.00025451	0.00147614	-	-	-	gi|225463410|ref|XP_002272049.1|/5.39721e-146/PREDICTED: hypothetical protein [Vitis vinifera]	Glyma05g25750.1
Glyma01g05020	-	0	12	0.01	2.03	7.66534	0.00025451	0.00147585	-	GO:0005515//protein binding	-	gi|255565216|ref|XP_002523600.1|/2.85983e-80/ATP binding protein, putative [Ricinus communis]	Glyma01g05020.1
Glyma16g24730	-	0	12	0.01	2.03	7.66534	0.00025451	0.00147556	-	-	-	gi|224094839|ref|XP_002310260.1|/0/predicted protein [Populus trichocarpa]	Glyma16g24730.1
Glyma19g41380	-	0	11	0.01	1.86	7.53916	0.000507396	0.00272657	-	GO:0016301//kinase activity	-	gi|296089840|emb|CBI39659.3|/0/unnamed protein product [Vitis vinifera]	Glyma19g41380.1
Glyma18g05020	-	0	11	0.01	1.86	7.53916	0.000507396	0.00272608	-	-	-	gi|255571259|ref|XP_002526579.1|/0/hypothetical protein RCOM_1603380 [Ricinus communis]	Glyma18g05020.1
Glyma10g06800	-	0	11	0.01	1.86	7.53916	0.000507396	0.00272558	-	GO:0005515//protein binding	-	gi|255556834|ref|XP_002519450.1|/0/phosphatidylinositol-4-phosphate 5-kinase, putative [Ricinus communis]	Glyma10g06800.1
Glyma20g04130	-	0	11	0.01	1.86	7.53916	0.000507396	0.00272509	-	-	-	gi|225462918|ref|XP_002265020.1|/0/PREDICTED: hypothetical protein [Vitis vinifera]	Glyma20g04130.1
Glyma01g43120	-	0	11	0.01	1.86	7.53916	0.000507396	0.00272459	-	-	-	gi|225426160|ref|XP_002273004.1|/1.2233e-120/PREDICTED: hypothetical protein [Vitis vinifera]	Glyma01g43120.1
Glyma01g32690	-	0	11	0.01	1.86	7.53916	0.000507396	0.00272409	-	-	-	gi|297735552|emb|CBI18046.3|/0/unnamed protein product [Vitis vinifera]	Glyma01g32690.1
Glyma20g38120	-	0	11	0.01	1.86	7.53916	0.000507396	0.0027236	-	-	-	gi|255634799|gb|ACU17760.1|/3.04217e-136/unknown [Glycine max]	Glyma20g38120.1
Glyma06g39750	-	0	11	0.01	1.86	7.53916	0.000507396	0.00272311	-	GO:0016491//oxidoreductase activity;GO:0016491//oxidoreductase activity	GO:0008152//metabolic process;GO:0008152//metabolic process	gi|167963343|dbj|BAG09365.1|/1.90873e-159/peroxisomal 3-hydroxyacyl-CoA dehydrogenase-like protein [Glycine max]	Glyma06g39750.2
Glyma20g34810	-	0	11	0.01	1.86	7.53916	0.000507396	0.00272261	-	-	-	gi|168259030|gb|ACA23204.1|/1.19581e-33/putative protease inhibitor [Glycine max]	Glyma20g34810.1
Glyma04g05500	-	0	11	0.01	1.86	7.53916	0.000507396	0.00272212	-	-	-	gi|224092170|ref|XP_002309492.1|/6.71752e-110/predicted protein [Populus trichocarpa]	Glyma04g05500.2
Glyma04g02970	-	0	11	0.01	1.86	7.53916	0.000507396	0.00272162	-	-	-	gi|255538816|ref|XP_002510473.1|/6.28505e-146/conserved hypothetical protein [Ricinus communis]	Glyma04g02970.1
Glyma06g19490	-	0	11	0.01	1.86	7.53916	0.000507396	0.00272113	-	-	-	gi|224135791|ref|XP_002322161.1|/1.35875e-51/predicted protein [Populus trichocarpa]	Glyma06g19490.1
Glyma10g33790	-	0	11	0.01	1.86	7.53916	0.000507396	0.00272063	-	-	-	gi|224091845|ref|XP_002309370.1|/1.81268e-160/predicted protein [Populus trichocarpa]	Glyma10g33790.1
Glyma19g43280	-	0	11	0.01	1.86	7.53916	0.000507396	0.00272014	-	-	-	gi|146674837|gb|ABQ42350.1|/9.04831e-131/trihelix transcription factor [Glycine max]	Glyma19g43280.1
Glyma12g36200	-	0	11	0.01	1.86	7.53916	0.000507396	0.00271965	-	-	-	gi|224116976|ref|XP_002317443.1|/2.52459e-149/predicted protein [Populus trichocarpa]	Glyma12g36200.1
Glyma08g16870	-	0	11	0.01	1.86	7.53916	0.000507396	0.00271915	GO:0016020//membrane;GO:0016020//membrane;GO:0016020//membrane;GO:0016020//membrane	-	-	gi|255646539|gb|ACU23744.1|/0/unknown [Glycine max]	Glyma08g16870.3
Glyma05g22670	-	0	11	0.01	1.86	7.53916	0.000507396	0.00271866	-	GO:0005515//protein binding	-	gi|255568629|ref|XP_002525288.1|/5.7152e-69/cyclin d, putative [Ricinus communis]	Glyma05g22670.1
Glyma11g10310	-	0	11	0.01	1.86	7.53916	0.000507396	0.00271817	-	GO:0042802//identical protein binding	-	gi|225428245|ref|XP_002282206.1|/2.52368e-120/PREDICTED: hypothetical protein [Vitis vinifera]	Glyma11g10310.1
Glyma14g36160	-	0	11	0.01	1.86	7.53916	0.000507396	0.00271767	-	-	-	gi|255572864|ref|XP_002527364.1|/6.58479e-23/conserved hypothetical protein [Ricinus communis]	Glyma14g36160.1
Glyma06g41710	-	0	11	0.01	1.86	7.53916	0.000507396	0.00271718	GO:0031224//intrinsic to membrane	GO:0004888//transmembrane receptor activity	GO:0007165//signal transduction;GO:0045087//innate immune response	gi|223452595|gb|ACM89624.1|/7.12407e-97/disease resistance-like protein [Glycine max]	Glyma06g41710.1
Glyma12g02610	-	0	11	0.01	1.86	7.53916	0.000507396	0.00271669	-	-	-	gi|255575031|ref|XP_002528421.1|/0/multicopper oxidase, putative [Ricinus communis]	Glyma12g02610.1
Glyma08g20020	-	0	11	0.01	1.86	7.53916	0.000507396	0.0027162	-	-	-	gi|225447947|ref|XP_002268972.1|/0/PREDICTED: similar to EBS1 (EMS-MUTAGENIZED BRI1 SUPPRESSOR 1); UDP-glucose:glycoprotein glucosyltransferase/ transferase, transferring glycosyl groups / transferase, transferring hexosyl groups [Vitis vinifera]	Glyma08g20020.1
Glyma14g02980	-	0	11	0.01	1.86	7.53916	0.000507396	0.0027157	-	-	-	gi|255637255|gb|ACU18958.1|/4.87333e-149/unknown [Glycine max]	Glyma14g02980.1
Glyma06g18890	-	0	11	0.01	1.86	7.53916	0.000507396	0.00271521	-	GO:0047274//galactinol-sucrose galactosyltransferase activity	-	gi|187610414|gb|ACD13461.1|/0/raffionse synthase 2 [Glycine max]	Glyma06g18890.1
Glyma07g07810	-	0	11	0.01	1.86	7.53916	0.000507396	0.00271472	-	-	-	gi|225454196|ref|XP_002273879.1|/1.54434e-134/PREDICTED: similar to cytidine/deoxycytidylate deaminase family protein [Vitis vinifera]	Glyma07g07810.1
Glyma19g43210	-	0	10	0.01	1.69	7.40088	0.00101155	0.00499	-	-	-	gi|225348647|gb|ACN87285.1|/0/with no lysine kinase [Glycine max]	Glyma19g43210.1
Glyma02g38810	-	0	10	0.01	1.69	7.40088	0.00101155	0.00498917	-	-	-	gi|224129230|ref|XP_002320533.1|/6.78594e-124/predicted protein [Populus trichocarpa]	Glyma02g38810.1
Glyma15g15750	-	0	10	0.01	1.69	7.40088	0.00101155	0.00498833	-	-	-	gi|302142638|emb|CBI19841.3|/1.27616e-40/unnamed protein product [Vitis vinifera]	Glyma15g15750.1
Glyma14g05630	-	0	10	0.01	1.69	7.40088	0.00101155	0.0049875	-	-	-	gi|255630933|gb|ACU15829.1|/7.67831e-69/unknown [Glycine max]	Glyma14g05630.1
Glyma03g22450	-	0	10	0.01	1.69	7.40088	0.00101155	0.00498667	-	-	-	gi|224065468|ref|XP_002301825.1|/0/predicted protein [Populus trichocarpa]	Glyma03g22450.1
Glyma12g13330	-	0	10	0.01	1.69	7.40088	0.00101155	0.00498584	-	-	-	gi|224092920|ref|XP_002309754.1|/6.03762e-20/predicted protein [Populus trichocarpa]	Glyma12g13330.1
Glyma08g11670	-	0	10	0.01	1.69	7.40088	0.00101155	0.004985	GO:0016023//cytoplasmic membrane-bounded vesicle	-	-	gi|34148077|gb|AAQ62586.1|/0/putative beta-galactosidase [Glycine max]	Glyma08g11670.1
Glyma10g28190	-	0	10	0.01	1.69	7.40088	0.00101155	0.00498417	-	-	-	gi|196122042|gb|ACG69495.1|/1.57475e-104/germin-like protein 19 [Glycine max]	Glyma10g28190.1
Glyma08g23020	-	0	10	0.01	1.69	7.40088	0.00101155	0.00498334	-	-	-	gi|255631450|gb|ACU16092.1|/2.10278e-87/unknown [Glycine max]	Glyma08g23020.1
Glyma01g34650	-	0	10	0.01	1.69	7.40088	0.00101155	0.00498251	-	-	-	gi|255628707|gb|ACU14698.1|/1.76327e-61/unknown [Glycine max]	Glyma01g34650.1
Glyma06g11870	-	0	10	0.01	1.69	7.40088	0.00101155	0.00498168	-	-	-	gi|255626175|gb|ACU13432.1|/1.9397e-90/unknown [Glycine max]	Glyma06g11870.1
Glyma02g09940	-	0	10	0.01	1.69	7.40088	0.00101155	0.00498085	-	-	-	gi|147782271|emb|CAN69572.1|/1.69943e-142/hypothetical protein [Vitis vinifera]	Glyma02g09940.1
Glyma17g04980	-	0	10	0.01	1.69	7.40088	0.00101155	0.00498002	GO:0005634//nucleus	GO:0008094//DNA-dependent ATPase activity;GO:0043565//sequence-specific DNA binding;GO:0005515//protein binding;GO:0005524//ATP binding;GO:0003684//damaged DNA binding	GO:0006310//DNA recombination;GO:0006281//DNA repair	gi|112419535|dbj|BAF02935.1|/4.82323e-169/RAD51 homolog [Populus nigra]	Glyma17g04980.1
Glyma15g19660	-	0	10	0.01	1.69	7.40088	0.00101155	0.00497919	-	-	-	gi|224068474|ref|XP_002326129.1|/3.65444e-84/predicted protein [Populus trichocarpa]	Glyma15g19660.1
Glyma11g13850	-	0	10	0.01	1.69	7.40088	0.00101155	0.00497836	-	-	-	gi|158634900|gb|ABW76287.1|/0/beta-glucosidase G2 [Medicago truncatula]	Glyma11g13850.1
Glyma14g12010	-	0	10	0.01	1.69	7.40088	0.00101155	0.00497753	-	-	-	gi|224143295|ref|XP_002324907.1|/7.7257e-54/predicted protein [Populus trichocarpa]	Glyma14g12010.1
Glyma20g38320	-	0	10	0.01	1.69	7.40088	0.00101155	0.0049767	-	-	GO:0006606//protein import into nucleus;GO:0006606//protein import into nucleus;GO:0006606//protein import into nucleus	gi|84453224|dbj|BAE71209.1|/0/putative importin alpha [Trifolium pratense]	Glyma20g38320.1
Glyma19g35160	-	0	10	0.01	1.69	7.40088	0.00101155	0.00497587	-	-	-	gi|255571188|ref|XP_002526544.1|/3.89882e-57/conserved hypothetical protein [Ricinus communis]	Glyma19g35160.1
Glyma13g01330	-	0	10	0.01	1.69	7.40088	0.00101155	0.00497504	-	-	-	gi|255639897|gb|ACU20241.1|/0/unknown [Glycine max]	Glyma13g01330.1
Glyma03g42250	-	0	10	0.01	1.69	7.40088	0.00101155	0.00497422	-	-	-	gi|255548069|ref|XP_002515091.1|/1.65783e-140/1-aminocyclopropane-1-carboxylate oxidase, putative [Ricinus communis]	Glyma03g42250.2
Glyma03g41620	-	0	10	0.01	1.69	7.40088	0.00101155	0.00497339	-	-	-	gi|225454438|ref|XP_002280320.1|/3.39997e-27/PREDICTED: hypothetical protein [Vitis vinifera]	Glyma03g41620.1
Glyma04g32290	-	0	10	0.01	1.69	7.40088	0.00101155	0.00497256	-	-	-	gi|255547165|ref|XP_002514640.1|/0/conserved hypothetical protein [Ricinus communis]	Glyma04g32290.1
Glyma03g08730	-	0	9	0.01	1.53	7.25739	0.00201664	0.00914485	-	-	-	gi|255642219|gb|ACU21374.1|/1.10776e-28/unknown [Glycine max]	Glyma03g08730.1
Glyma11g21200	-	0	9	0.01	1.53	7.25739	0.00201664	0.00914344	-	-	-	gi|92885112|gb|ABE87632.1|/2.26308e-138/Disease resistance protein [Medicago truncatula]	Glyma11g21200.1
Glyma06g08790	-	0	9	0.01	1.53	7.25739	0.00201664	0.00914204	-	-	-	gi|60678546|gb|AAX33635.1|/2.73538e-150/EMBYO FLOWERING 1-like protein [Pisum sativum]	Glyma06g08790.1
Glyma04g07730	-	0	9	0.01	1.53	7.25739	0.00201664	0.00914064	-	-	-	-	Glyma04g07730.1
Glyma13g09850	-	0	9	0.01	1.53	7.25739	0.00201664	0.00913923	-	-	-	gi|212717149|gb|ACJ37416.1|/7.32844e-96/stress-induced receptor-like kinase [Glycine max]	Glyma13g09850.1
Glyma05g01130	-	0	9	0.01	1.53	7.25739	0.00201664	0.00913783	-	-	-	gi|297733992|emb|CBI15239.3|/1.75156e-80/unnamed protein product [Vitis vinifera]	Glyma05g01130.1
Glyma17g01480	-	0	9	0.01	1.53	7.25739	0.00201664	0.00913643	GO:0016023//cytoplasmic membrane-bounded vesicle	-	-	gi|225444293|ref|XP_002263584.1|/4.88895e-128/PREDICTED: hypothetical protein [Vitis vinifera]	Glyma17g01480.1
Glyma06g07730	-	0	9	0.01	1.53	7.25739	0.00201664	0.00913503	-	-	-	gi|255644538|gb|ACU22772.1|/8.71725e-134/unknown [Glycine max]	Glyma06g07730.1
Glyma12g29140	-	0	9	0.01	1.53	7.25739	0.00201664	0.00913363	-	GO:0016301//kinase activity	GO:0008152//metabolic process	gi|225448213|ref|XP_002265950.1|/0/PREDICTED: hypothetical protein [Vitis vinifera]	Glyma12g29140.1
Glyma10g38160	-	0	9	0.01	1.53	7.25739	0.00201664	0.00913223	-	-	-	-	Glyma10g38160.1
Glyma07g09430	-	0	9	0.01	1.53	7.25739	0.00201664	0.00913083	GO:0042170//plastid membrane;GO:0042170//plastid membrane	GO:0016491//oxidoreductase activity;GO:0016491//oxidoreductase activity	GO:0015996//chlorophyll catabolic process;GO:0010304//PSII associated light-harvesting complex II catabolic process;GO:0015996//chlorophyll catabolic process;GO:0010304//PSII associated light-harvesting complex II catabolic process	gi|255546477|ref|XP_002514298.1|/0/short-chain dehydrogenase, putative [Ricinus communis]	Glyma07g09430.2
Glyma09g00740	-	0	9	0.01	1.53	7.25739	0.00201664	0.00912943	-	-	-	gi|255554831|ref|XP_002518453.1|/3.51016e-112/conserved hypothetical protein [Ricinus communis]	Glyma09g00740.1
Glyma18g39480	-	0	9	0.01	1.53	7.25739	0.00201664	0.00912803	-	-	-	-	Glyma18g39480.1
Glyma11g20110	-	0	9	0.01	1.53	7.25739	0.00201664	0.00912663	-	-	-	-	Glyma11g20110.1
Glyma06g32870	-	0	9	0.01	1.53	7.25739	0.00201664	0.00912523	-	-	-	gi|225461677|ref|XP_002285458.1|/0/PREDICTED: hypothetical protein [Vitis vinifera]	Glyma06g32870.1
Glyma17g34820	-	0	9	0.01	1.53	7.25739	0.00201664	0.00912384	-	-	-	gi|255634903|gb|ACU17810.1|/3.68064e-162/unknown [Glycine max]	Glyma17g34820.1
Glyma02g25320	-	0	9	0.01	1.53	7.25739	0.00201664	0.00912244	-	-	-	gi|224096742|ref|XP_002310719.1|/4.74472e-52/predicted protein [Populus trichocarpa]	Glyma02g25320.1
Glyma03g23770	-	0	9	0.01	1.53	7.25739	0.00201664	0.00912104	-	-	-	gi|224057036|ref|XP_002299115.1|/5.55548e-149/predicted protein [Populus trichocarpa]	Glyma03g23770.1
Glyma01g07080	-	0	9	0.01	1.53	7.25739	0.00201664	0.00911965	GO:0005739//mitochondrion	-	-	gi|255542052|ref|XP_002512090.1|/8.84408e-31/pentatricopeptide repeat-containing protein, putative [Ricinus communis]	Glyma01g07080.1
Glyma07g34250	-	0	9	0.01	1.53	7.25739	0.00201664	0.00911825	-	-	-	gi|224125106|ref|XP_002329895.1|/1.3823e-142/cytochrome P450 [Populus trichocarpa]	Glyma07g34250.1
Glyma19g41340	-	0	9	0.01	1.53	7.25739	0.00201664	0.00911685	-	-	-	-	Glyma19g41340.1
Glyma01g43800	-	0	9	0.01	1.53	7.25739	0.00201664	0.00911546	GO:0005667//transcription factor complex	GO:0005515//protein binding;GO:0003700//sequence-specific DNA binding transcription factor activity	GO:0006355//regulation of transcription, DNA-dependent	gi|33338106|gb|AAQ13675.1|AF181998_1/4.8221e-131/transcription factor DP1 [Populus tremula x Populus tremuloides]	Glyma01g43800.1
Glyma08g22690	-	0	9	0.01	1.53	7.25739	0.00201664	0.00911407	-	GO:0005515//protein binding	-	gi|255640356|gb|ACU20466.1|/8.3452e-123/unknown [Glycine max]	Glyma08g22690.1
Glyma02g30360	-	0	9	0.01	1.53	7.25739	0.00201664	0.00911267	-	-	-	gi|255583148|ref|XP_002532340.1|/0/conserved hypothetical protein [Ricinus communis]	Glyma02g30360.2
Glyma06g06930	-	0	9	0.01	1.53	7.25739	0.00201664	0.00911128	-	-	-	gi|3851530|gb|AAC72337.1|/0/nodulin [Glycine max]	Glyma06g06930.1
Glyma13g17920	-	0	9	0.01	1.53	7.25739	0.00201664	0.00910988	-	-	-	gi|225437787|ref|XP_002273987.1|/0/PREDICTED: hypothetical protein [Vitis vinifera]	Glyma13g17920.1
Glyma10g03200	-	0	9	0.01	1.53	7.25739	0.00201664	0.00910849	GO:0009536//plastid	-	-	gi|255647134|gb|ACU24035.1|/0/unknown [Glycine max]	Glyma10g03200.1
Glyma01g07790	-	0	9	0.01	1.53	7.25739	0.00201664	0.0091071	-	-	-	gi|1934972|emb|CAA69903.1|/0/dihydropterin pyrophosphokinase /dihydropteroate synthase [Pisum sativum]	Glyma01g07790.1
Glyma10g42750	-	0	9	0.01	1.53	7.25739	0.00201664	0.00910571	-	-	-	gi|255645922|gb|ACU23450.1|/9.80722e-75/unknown [Glycine max]	Glyma10g42750.1
Glyma14g15170	-	0	9	0.01	1.53	7.25739	0.00201664	0.00910431	GO:0005750//mitochondrial respiratory chain complex III	GO:0045153//electron transporter, transferring electrons within CoQH2-cytochrome c reductase complex activity	-	gi|255627255|gb|ACU13972.1|/3.1794e-53/unknown [Glycine max]	Glyma14g15170.1
Glyma17g11200	-	0	9	0.01	1.53	7.25739	0.00201664	0.00910292	-	-	-	gi|255637562|gb|ACU19107.1|/1.22189e-107/unknown [Glycine max]	Glyma17g11200.1
Glyma20g11110	Sb08g017020	0	8	0.01	1.36	7.08746	0.00402038	0.0164325	-	-	-	gi|242085736|ref|XP_002443293.1|/5.50123e-29/hypothetical protein SORBIDRAFT_08g017020 [Sorghum bicolor]	Glyma20g11110.1
Glyma03g03520	-	0	8	0.01	1.36	7.08746	0.00402038	0.0164303	-	-	-	gi|85001687|gb|ABC68397.1|/0/cytochrome P450 monooxygenase CYP83E8 [Glycine max]	Glyma03g03520.1
Glyma19g38890	-	0	8	0.01	1.36	7.08746	0.00402038	0.016428	-	-	-	gi|296089374|emb|CBI39146.3|/0/unnamed protein product [Vitis vinifera]	Glyma19g38890.1
Glyma04g01010	-	0	8	0.01	1.36	7.08746	0.00402038	0.0164257	-	-	-	gi|147775817|emb|CAN75924.1|/0/hypothetical protein [Vitis vinifera]	Glyma04g01010.2
Glyma07g10100	-	0	8	0.01	1.36	7.08746	0.00402038	0.0164235	-	-	-	gi|255641149|gb|ACU20852.1|/5.591e-147/unknown [Glycine max]	Glyma07g10100.1
Glyma03g40210	-	0	8	0.01	1.36	7.08746	0.00402038	0.0164212	-	-	-	gi|124360145|gb|ABN08161.1|/0/C2; von Willebrand factor, type A; Copine [Medicago truncatula]	Glyma03g40210.1
Glyma03g24280	-	0	8	0.01	1.36	7.08746	0.00402038	0.0164189	GO:0009536//plastid;GO:0009536//plastid;GO:0009536//plastid	-	-	gi|225453242|ref|XP_002265309.1|/9.60321e-179/PREDICTED: hypothetical protein [Vitis vinifera]	Glyma03g24280.2
Glyma18g39870	-	0	8	0.01	1.36	7.08746	0.00402038	0.0164166	-	-	-	-	Glyma18g39870.1
Glyma15g10840	-	0	8	0.01	1.36	7.08746	0.00402038	0.0164144	-	-	-	gi|255637050|gb|ACU18857.1|/0/unknown [Glycine max]	Glyma15g10840.1
Glyma10g32530	-	0	8	0.01	1.36	7.08746	0.00402038	0.0164121	-	-	-	gi|225425832|ref|XP_002265426.1|/2.61074e-151/PREDICTED: hypothetical protein [Vitis vinifera]	Glyma10g32530.1
Glyma01g40400	-	0	8	0.01	1.36	7.08746	0.00402038	0.0164098	-	GO:0030170//pyridoxal phosphate binding;GO:0016769//transferase activity, transferring nitrogenous groups;GO:0034100;GO:0016847//1-aminocyclopropane-1-carboxylate synthase activity	GO:0009058//biosynthetic process	gi|1813331|dbj|BAA19161.1|/0/1-aminocyclopropane-1-carboxylate synthase [Vigna radiata var. radiata]	Glyma01g40400.1
Glyma09g37960	-	0	8	0.01	1.36	7.08746	0.00402038	0.0164076	-	-	-	gi|147774530|emb|CAN65544.1|/3.24084e-166/hypothetical protein [Vitis vinifera]	Glyma09g37960.1
Glyma06g20870	-	0	8	0.01	1.36	7.08746	0.00402038	0.0164053	-	-	-	gi|255626533|gb|ACU13611.1|/3.19012e-53/unknown [Glycine max]	Glyma06g20870.1
Glyma16g10220	-	0	8	0.01	1.36	7.08746	0.00402038	0.016403	-	-	-	gi|255637031|gb|ACU18848.1|/1.17679e-47/unknown [Glycine max]	Glyma16g10220.1
Glyma02g15260	-	0	8	0.01	1.36	7.08746	0.00402038	0.0164008	-	-	-	gi|225428705|ref|XP_002281831.1|/2.35904e-31/PREDICTED: hypothetical protein [Vitis vinifera]	Glyma02g15260.1
Glyma06g09540	-	0	8	0.01	1.36	7.08746	0.00402038	0.0163985	-	-	-	gi|78192243|gb|ABB30162.1|/1.61247e-72/sucrose transport protein SUF4 [Pisum sativum]	Glyma06g09540.2
Glyma04g41080	-	0	8	0.01	1.36	7.08746	0.00402038	0.0163962	GO:0009536//plastid	-	-	gi|255647242|gb|ACU24089.1|/8.00418e-108/unknown [Glycine max]	Glyma04g41080.1
Glyma06g36590	-	0	8	0.01	1.36	7.08746	0.00402038	0.016394	-	-	-	gi|255645421|gb|ACU23206.1|/1.76731e-69/unknown [Glycine max]	Glyma06g36590.1
Glyma18g05160	-	0	8	0.01	1.36	7.08746	0.00402038	0.0163917	-	-	-	gi|255627733|gb|ACU14211.1|/1.41474e-69/unknown [Glycine max]	Glyma18g05160.1
Glyma07g31860	-	0	8	0.01	1.36	7.08746	0.00402038	0.0163895	-	-	-	gi|112363372|gb|ABI16010.1|/9.89981e-63/Dof9 [Glycine max]	Glyma07g31860.1
Glyma10g05770	-	0	8	0.01	1.36	7.08746	0.00402038	0.0163872	-	-	-	gi|255568392|ref|XP_002525170.1|/2.50587e-44/hypothetical protein RCOM_0819400 [Ricinus communis]	Glyma10g05770.1
Glyma18g01600	-	0	8	0.01	1.36	7.08746	0.00402038	0.0163849	-	GO:0005488//binding	-	gi|224100115|ref|XP_002311749.1|/1.02751e-129/predicted protein [Populus trichocarpa]	Glyma18g01600.1
Glyma16g17120	-	0	8	0.01	1.36	7.08746	0.00402038	0.0163827	GO:0016023//cytoplasmic membrane-bounded vesicle	-	-	gi|192764525|gb|ACF05806.1|/1.32087e-163/PAE [Litchi chinensis]	Glyma16g17120.1
Glyma13g04010	-	0	8	0.01	1.36	7.08746	0.00402038	0.0163804	-	-	-	-	Glyma13g04010.1
Glyma16g04170	Sb07g008565	0	8	0.01	1.36	7.08746	0.00402038	0.0163782	-	-	-	gi|242081073|ref|XP_002445305.1|/1.30062e-17/hypothetical protein SORBIDRAFT_07g008565 [Sorghum bicolor]	Glyma16g04170.1
Glyma09g06190	-	0	8	0.01	1.36	7.08746	0.00402038	0.0163759	GO:0016020//membrane;GO:0016023//cytoplasmic membrane-bounded vesicle;GO:0005739//mitochondrion	-	-	gi|124359372|gb|ABN05838.1|/4.92602e-162/Protein kinase [Medicago truncatula]	Glyma09g06190.1
Glyma11g07440	-	0	8	0.01	1.36	7.08746	0.00402038	0.0163736	-	-	-	gi|224129274|ref|XP_002320544.1|/2.11904e-64/predicted protein [Populus trichocarpa]	Glyma11g07440.1
Glyma19g01690	-	0	8	0.01	1.36	7.08746	0.00402038	0.0163714	-	-	-	-	Glyma19g01690.1
Glyma16g29790	-	0	8	0.01	1.36	7.08746	0.00402038	0.0163691	-	-	-	gi|255634803|gb|ACU17762.1|/2.26651e-152/unknown [Glycine max]	Glyma16g29790.1
Glyma19g03460	-	0	8	0.01	1.36	7.08746	0.00402038	0.0163669	-	-	-	gi|225452954|ref|XP_002284273.1|/0/PREDICTED: hypothetical protein [Vitis vinifera]	Glyma19g03460.1
Glyma05g32080	-	0	8	0.01	1.36	7.08746	0.00402038	0.0163646	-	-	-	gi|10334491|emb|CAC10207.1|/9.62141e-164/putative splicing factor [Cicer arietinum]	Glyma05g32080.1
Glyma11g34300	-	0	8	0.01	1.36	7.08746	0.00402038	0.0163624	-	-	-	gi|224101035|ref|XP_002312114.1|/1.21893e-123/predicted protein [Populus trichocarpa]	Glyma11g34300.1
Glyma02g43540	-	0	8	0.01	1.36	7.08746	0.00402038	0.0163601	-	GO:0008270//zinc ion binding;GO:0042802//identical protein binding;GO:0008270//zinc ion binding;GO:0042802//identical protein binding	-	gi|3121867|sp|P93471.1|COP1_PEA/0/RecName: Full=E3 ubiquitin-protein ligase COP1; AltName: Full=Constitutive photomorphogenesis protein 1	Glyma02g43540.2
Glyma17g10050	-	0	8	0.01	1.36	7.08746	0.00402038	0.0163579	-	-	-	gi|255628227|gb|ACU14458.1|/6.00522e-49/unknown [Glycine max]	Glyma17g10050.2
Glyma08g14320	-	0	8	0.01	1.36	7.08746	0.00402038	0.0163556	-	-	-	gi|297742862|emb|CBI35627.3|/8.5261e-72/unnamed protein product [Vitis vinifera]	Glyma08g14320.1
Glyma13g40640	-	0	8	0.01	1.36	7.08746	0.00402038	0.0163533	GO:0005739//mitochondrion	-	-	gi|223452412|gb|ACM89533.1|/0/protein kinase [Glycine max]	Glyma13g40640.1
Glyma03g33940	-	0	8	0.01	1.36	7.08746	0.00402038	0.0163511	-	-	-	gi|255556962|ref|XP_002519514.1|/4.23707e-58/translin, putative [Ricinus communis]	Glyma03g33940.1
Glyma02g09410	-	0	8	0.01	1.36	7.08746	0.00402038	0.0163488	-	-	-	gi|124361158|gb|ABN09130.1|/2.13198e-68/DC1; C1-like [Medicago truncatula]	Glyma02g09410.1
Glyma12g33570	-	0	8	0.01	1.36	7.08746	0.00402038	0.0163466	-	-	-	gi|225446521|ref|XP_002278909.1|/9.93334e-104/PREDICTED: hypothetical protein [Vitis vinifera]	Glyma12g33570.2
Glyma07g08280	-	0	8	0.01	1.36	7.08746	0.00402038	0.0163443	-	-	-	gi|255638782|gb|ACU19695.1|/7.51723e-76/unknown [Glycine max]	Glyma07g08280.1
Glyma02g09750	-	0	8	0.01	1.36	7.08746	0.00402038	0.0163421	-	-	-	gi|225452103|ref|XP_002280944.1|/0/PREDICTED: hypothetical protein [Vitis vinifera]	Glyma02g09750.1
Glyma16g32940	-	0	8	0.01	1.36	7.08746	0.00402038	0.0163398	-	-	-	gi|296084126|emb|CBI24514.3|/1.35921e-65/unnamed protein product [Vitis vinifera]	Glyma16g32940.1
Glyma13g21740	-	0	8	0.01	1.36	7.08746	0.00402038	0.0163376	-	-	-	gi|225443560|ref|XP_002273236.1|/0/PREDICTED: hypothetical protein [Vitis vinifera]	Glyma13g21740.1
Glyma16g05710	-	0	8	0.01	1.36	7.08746	0.00402038	0.0163354	-	-	-	gi|255559253|ref|XP_002520647.1|/0/protein binding protein, putative [Ricinus communis]	Glyma16g05710.1
Glyma14g21270	-	0	8	0.01	1.36	7.08746	0.00402038	0.0163331	GO:0016023//cytoplasmic membrane-bounded vesicle	-	-	gi|224143011|ref|XP_002324817.1|/1.6332e-115/predicted protein [Populus trichocarpa]	Glyma14g21270.1
Glyma04g12170	-	0	8	0.01	1.36	7.08746	0.00402038	0.0163309	-	-	-	gi|255625983|gb|ACU13336.1|/3.60414e-91/unknown [Glycine max]	Glyma04g12170.2
Glyma15g15300	-	0	8	0.01	1.36	7.08746	0.00402038	0.0163286	-	-	-	-	Glyma15g15300.1
Glyma01g35950	-	0	8	0.01	1.36	7.08746	0.00402038	0.0163264	-	-	-	gi|255575271|ref|XP_002528539.1|/0/calmodulin binding protein, putative [Ricinus communis]	Glyma01g35950.1
Glyma16g32290	-	0	8	0.01	1.36	7.08746	0.00402038	0.0163241	-	GO:0005515//protein binding;GO:0005515//protein binding	-	gi|255641638|gb|ACU21091.1|/2.52581e-128/unknown [Glycine max]	Glyma16g32290.1
Glyma06g37150	-	0	8	0.01	1.36	7.08746	0.00402038	0.0163219	-	-	-	gi|156181612|gb|ABU55003.1|/3.89743e-15/S-adenosylmethionine decarboxylase [Phaseolus vulgaris]	Glyma06g37150.1
Glyma15g35290	-	0	8	0.01	1.36	7.08746	0.00402038	0.0163196	-	-	-	gi|255549442|ref|XP_002515774.1|/0/Pectinesterase-2 precursor, putative [Ricinus communis]	Glyma15g35290.1
Glyma11g07200	-	0	8	0.01	1.36	7.08746	0.00402038	0.0163174	-	GO:0005515//protein binding;GO:0005515//protein binding	-	gi|84468434|dbj|BAE71300.1|/4.24031e-105/putative U1 snRNP 70K protein [Trifolium pratense]	Glyma11g07200.2
Glyma15g40950	-	0	8	0.01	1.36	7.08746	0.00402038	0.0163152	-	-	-	gi|255641636|gb|ACU21090.1|/7.4648e-176/unknown [Glycine max]	Glyma15g40950.1
Glyma01g36510	-	0	8	0.01	1.36	7.08746	0.00402038	0.0163129	-	-	-	gi|255646963|gb|ACU23951.1|/4.10773e-155/unknown [Glycine max]	Glyma01g36510.1
Glyma16g26820	-	0	8	0.01	1.36	7.08746	0.00402038	0.0163107	-	-	-	gi|255568946|ref|XP_002525443.1|/4.42579e-112/transcription factor, putative [Ricinus communis]	Glyma16g26820.1
Glyma12g36840	-	0	7	0.01	1.19	6.89482	0.00801508	0.029125	-	-	-	gi|27764544|gb|AAO23074.1|/1.40401e-163/R 10 protein [Glycine max]	Glyma12g36840.1
Glyma08g01610	-	0	7	0.01	1.19	6.89482	0.00801508	0.0291215	-	-	-	gi|225426369|ref|XP_002269404.1|/0/PREDICTED: hypothetical protein [Vitis vinifera]	Glyma08g01610.1
Glyma06g36230	-	0	7	0.01	1.19	6.89482	0.00801508	0.0291179	-	-	-	gi|223452341|gb|ACM89498.1|/0/leucine-rich repeat transmembrane protein kinase [Glycine max]	Glyma06g36230.1
Glyma18g12900	-	0	7	0.01	1.19	6.89482	0.00801508	0.0291143	-	-	-	gi|124360075|gb|ABN08091.1|/2.08706e-22/Villin headpiece; Gelsolin region [Medicago truncatula]	Glyma18g12900.1
Glyma15g34620	-	0	7	0.01	1.19	6.89482	0.00801508	0.0291107	GO:0016023//cytoplasmic membrane-bounded vesicle	GO:0004128//cytochrome-b5 reductase activity;GO:0009055//electron carrier activity	GO:0055114//oxidation reduction	gi|217073148|gb|ACJ84933.1|/3.56987e-136/unknown [Medicago truncatula]	Glyma15g34620.1
Glyma01g04390	-	0	7	0.01	1.19	6.89482	0.00801508	0.0291071	GO:0005739//mitochondrion	-	-	gi|116787805|gb|ABK24649.1|/7.52521e-18/unknown [Picea sitchensis]	Glyma01g04390.1
Glyma19g39000	-	0	7	0.01	1.19	6.89482	0.00801508	0.0291036	-	-	-	gi|225439325|ref|XP_002267596.1|/0/PREDICTED: hypothetical protein [Vitis vinifera]	Glyma19g39000.1
Glyma20g28230	-	0	7	0.01	1.19	6.89482	0.00801508	0.0291	GO:0016021//integral to membrane	GO:0022891//substrate-specific transmembrane transporter activity	GO:0055085//transmembrane transport	gi|5734440|emb|CAB52689.1|/0/hexose transporter [Solanum lycopersicum]	Glyma20g28230.1
Glyma01g02330	-	0	7	0.01	1.19	6.89482	0.00801508	0.0290964	GO:0005737//cytoplasm	GO:0005515//protein binding;GO:0004612//phosphoenolpyruvate carboxykinase (ATP) activity;GO:0005524//ATP binding	GO:0006094//gluconeogenesis	gi|13785471|dbj|BAB43909.1|/0/phosphoenolpyruvate carboxykinase [Flaveria pringlei]	Glyma01g02330.1
Glyma10g01680	-	0	7	0.01	1.19	6.89482	0.00801508	0.0290928	-	-	-	gi|255638352|gb|ACU19488.1|/8.2746e-58/unknown [Glycine max]	Glyma10g01680.1
Glyma02g37180	-	0	7	0.01	1.19	6.89482	0.00801508	0.0290893	-	-	-	gi|255647190|gb|ACU24063.1|/7.40592e-65/unknown [Glycine max]	Glyma02g37180.1
Glyma09g42180	-	0	7	0.01	1.19	6.89482	0.00801508	0.0290857	-	-	-	gi|297742765|emb|CBI35399.3|/0/unnamed protein product [Vitis vinifera]	Glyma09g42180.1
Glyma03g06350	-	0	7	0.01	1.19	6.89482	0.00801508	0.0290821	-	-	-	gi|255637334|gb|ACU18997.1|/8.23922e-128/unknown [Glycine max]	Glyma03g06350.1
Glyma18g50930	-	0	7	0.01	1.19	6.89482	0.00801508	0.0290785	-	-	-	gi|38194928|gb|AAR13316.1|/6.02035e-75/serine-threonine kinase [Phaseolus vulgaris]	Glyma18g50930.1
Glyma15g12140	-	0	7	0.01	1.19	6.89482	0.00801508	0.029075	-	-	-	gi|255644577|gb|ACU22791.1|/1.06988e-148/unknown [Glycine max]	Glyma15g12140.1
Glyma10g28690	-	0	7	0.01	1.19	6.89482	0.00801508	0.0290714	-	-	-	gi|255542934|ref|XP_002512530.1|/0/xaa-pro dipeptidase, putative [Ricinus communis]	Glyma10g28690.1
Glyma17g17700	-	0	7	0.01	1.19	6.89482	0.00801508	0.0290678	-	-	-	gi|225432937|ref|XP_002284322.1|/3.24562e-17/PREDICTED: hypothetical protein [Vitis vinifera]	Glyma17g17700.1
Glyma19g41210	-	0	7	0.01	1.19	6.89482	0.00801508	0.0290643	GO:0016020//membrane	GO:0005524//ATP binding;GO:0008020//G-protein coupled photoreceptor activity;GO:0042803//protein homodimerization activity;GO:0000155//two-component sensor activity	GO:0009585//red, far-red light phototransduction;GO:0000160//two-component signal transduction system (phosphorelay);GO:0017006//protein-tetrapyrrole linkage;GO:0018106//peptidyl-histidine phosphorylation;GO:0006355//regulation of transcription, DNA-dependent;GO:0018298//protein-chromophore linkage	gi|227452663|dbj|BAH57342.1|/0/phytochrome A [Glycine max]	Glyma19g41210.1
Glyma05g36830	-	0	7	0.01	1.19	6.89482	0.00801508	0.0290607	-	-	-	gi|217074430|gb|ACJ85575.1|/1.65088e-175/unknown [Medicago truncatula]	Glyma05g36830.2
Glyma05g24600	-	0	7	0.01	1.19	6.89482	0.00801508	0.0290571	-	-	-	gi|225448313|ref|XP_002265235.1|/3.79505e-69/PREDICTED: hypothetical protein [Vitis vinifera]	Glyma05g24600.1
Glyma14g26970	-	0	7	0.01	1.19	6.89482	0.00801508	0.0290536	-	-	-	gi|187765511|gb|ACD36581.1|/8.79365e-147/stress-induced receptor-like kinase [Glycine max]	Glyma14g26970.1
Glyma12g30480	-	0	7	0.01	1.19	6.89482	0.00801508	0.02905	GO:0016023//cytoplasmic membrane-bounded vesicle	-	-	gi|255573002|ref|XP_002527431.1|/8.97753e-123/zinc finger protein, putative [Ricinus communis]	Glyma12g30480.1
Glyma05g32690	-	0	7	0.01	1.19	6.89482	0.00801508	0.0290464	-	-	-	gi|255632552|gb|ACU16626.1|/2.52224e-83/unknown [Glycine max]	Glyma05g32690.1
Glyma03g27910	-	0	7	0.01	1.19	6.89482	0.00801508	0.0290429	-	-	GO:0009987//cellular process	gi|116157|sp|P25011.1|CCNB1_SOYBN/0/RecName: Full=G2/mitotic-specific cyclin S13-6; AltName: Full=B-like cyclin	Glyma03g27910.1
Glyma18g05280	-	0	7	0.01	1.19	6.89482	0.00801508	0.0290393	-	-	-	gi|223452570|gb|ACM89612.1|/1.56083e-118/receptor-like protein kinase [Glycine max]	Glyma18g05280.1
Glyma16g08430	-	0	7	0.01	1.19	6.89482	0.00801508	0.0290357	-	-	-	gi|255546349|ref|XP_002514234.1|/0/Golgin-84, putative [Ricinus communis]	Glyma16g08430.1
Glyma10g39150	-	0	7	0.01	1.19	6.89482	0.00801508	0.0290322	-	GO:0045735//nutrient reservoir activity	-	gi|68264913|dbj|BAE02726.1|/0/beta-conglycinin alpha prime subunit [Glycine max]	Glyma10g39150.1
Glyma08g43370	-	0	7	0.01	1.19	6.89482	0.00801508	0.0290286	-	-	-	gi|224142001|ref|XP_002324349.1|/1.25903e-115/predicted protein [Populus trichocarpa]	Glyma08g43370.1
Glyma01g02880	-	0	7	0.01	1.19	6.89482	0.00801508	0.0290251	GO:0005634//nucleus	GO:0043565//sequence-specific DNA binding;GO:0005515//protein binding;GO:0003700//sequence-specific DNA binding transcription factor activity	GO:0006355//regulation of transcription, DNA-dependent	gi|224094973|ref|XP_002310310.1|/1.74651e-96/predicted protein [Populus trichocarpa]	Glyma01g02880.1
Glyma05g32500	-	0	7	0.01	1.19	6.89482	0.00801508	0.0290215	-	-	-	gi|225431469|ref|XP_002274337.1|/0/PREDICTED: hypothetical protein [Vitis vinifera]	Glyma05g32500.1
Glyma06g23070	-	0	7	0.01	1.19	6.89482	0.00801508	0.0290179	GO:0009536//plastid	-	-	gi|255638278|gb|ACU19452.1|/1.85964e-122/unknown [Glycine max]	Glyma06g23070.1
Glyma02g35500	-	0	7	0.01	1.19	6.89482	0.00801508	0.0290144	-	-	-	gi|255645233|gb|ACU23114.1|/3.39109e-149/unknown [Glycine max]	Glyma02g35500.2
Glyma18g13690	-	0	7	0.01	1.19	6.89482	0.00801508	0.0290108	-	-	-	gi|225443484|ref|XP_002270251.1|/1.54535e-148/PREDICTED: hypothetical protein [Vitis vinifera]	Glyma18g13690.1
Glyma06g17720	-	0	7	0.01	1.19	6.89482	0.00801508	0.0290073	-	-	-	gi|225456355|ref|XP_002283958.1|/1.45183e-88/PREDICTED: hypothetical protein [Vitis vinifera]	Glyma06g17720.1
Glyma18g10990	-	0	7	0.01	1.19	6.89482	0.00801508	0.0290037	-	-	-	gi|255645481|gb|ACU23236.1|/1.67953e-113/unknown [Glycine max]	Glyma18g10990.1
Glyma04g02160	-	0	7	0.01	1.19	6.89482	0.00801508	0.0290002	-	-	-	gi|255642179|gb|ACU21354.1|/1.15456e-166/unknown [Glycine max]	Glyma04g02160.1
Glyma07g37840	-	0	7	0.01	1.19	6.89482	0.00801508	0.0289966	-	-	-	gi|255551711|ref|XP_002516901.1|/2.42129e-38/ccaat-binding transcription factor subunit A, putative [Ricinus communis]	Glyma07g37840.1
Glyma03g28490	-	0	7	0.01	1.19	6.89482	0.00801508	0.0289931	-	-	-	gi|255639335|gb|ACU19965.1|/8.10878e-165/unknown [Glycine max]	Glyma03g28490.1
Glyma18g52800	-	0	7	0.01	1.19	6.89482	0.00801508	0.0289895	-	-	-	gi|224100981|ref|XP_002312094.1|/4.24098e-77/predicted protein [Populus trichocarpa]	Glyma18g52800.1
Glyma19g36140	-	0	7	0.01	1.19	6.89482	0.00801508	0.028986	-	-	-	gi|225439759|ref|XP_002273255.1|/0/PREDICTED: hypothetical protein [Vitis vinifera]	Glyma19g36140.3
Glyma17g35940	-	0	7	0.01	1.19	6.89482	0.00801508	0.0289824	-	-	-	gi|83853816|gb|ABC47849.1|/0/zinc finger protein 1 [Glycine max]	Glyma17g35940.1
Glyma18g52270	-	0	7	0.01	1.19	6.89482	0.00801508	0.0289789	GO:0009536//plastid	-	-	gi|117557150|gb|ABK35752.1|/0/sulfate transporter [Populus tremula x Populus alba]	Glyma18g52270.1
Glyma02g07110	-	0	7	0.01	1.19	6.89482	0.00801508	0.0289753	-	-	-	gi|225698200|gb|ACO07297.1|/0/MLO1 [Pisum sativum]	Glyma02g07110.1
Glyma11g13780	-	0	7	0.01	1.19	6.89482	0.00801508	0.0289718	-	-	-	gi|158634900|gb|ABW76287.1|/0/beta-glucosidase G2 [Medicago truncatula]	Glyma11g13780.1
Glyma11g07140	-	0	7	0.01	1.19	6.89482	0.00801508	0.0289682	-	-	-	gi|225430796|ref|XP_002267728.1|/2.30761e-176/PREDICTED: hypothetical protein [Vitis vinifera]	Glyma11g07140.1
Glyma08g00940	-	0	7	0.01	1.19	6.89482	0.00801508	0.0289647	-	-	-	gi|224119882|ref|XP_002318186.1|/3.0871e-155/predicted protein [Populus trichocarpa]	Glyma08g00940.1
Glyma13g03930	-	0	7	0.01	1.19	6.89482	0.00801508	0.0289612	GO:0009536//plastid;GO:0009536//plastid	-	-	gi|255645879|gb|ACU23429.1|/1.31072e-165/unknown [Glycine max]	Glyma13g03930.1
Glyma16g34420	-	0	7	0.01	1.19	6.89482	0.00801508	0.0289576	GO:0016020//membrane	-	-	gi|255567305|ref|XP_002524633.1|/0/Cyclic nucleotide-gated ion channel, putative [Ricinus communis]	Glyma16g34420.1
Glyma14g33180	-	0	7	0.01	1.19	6.89482	0.00801508	0.0289541	-	-	-	gi|255545244|ref|XP_002513683.1|/5.28645e-14/conserved hypothetical protein [Ricinus communis]	Glyma14g33180.1
Glyma01g36030	-	0	7	0.01	1.19	6.89482	0.00801508	0.0289505	-	-	-	gi|255635062|gb|ACU17889.1|/0/unknown [Glycine max]	Glyma01g36030.3
Glyma02g43920	-	0	7	0.01	1.19	6.89482	0.00801508	0.028947	GO:0009536//plastid;GO:0009536//plastid	-	-	gi|255626735|gb|ACU13712.1|/7.77587e-75/unknown [Glycine max]	Glyma02g43920.2
Glyma20g34750	-	0	7	0.01	1.19	6.89482	0.00801508	0.0289435	-	-	-	gi|225432937|ref|XP_002284322.1|/0/PREDICTED: hypothetical protein [Vitis vinifera]	Glyma20g34750.2
Glyma03g14990	-	0	7	0.01	1.19	6.89482	0.00801508	0.0289399	GO:0005634//nucleus	GO:0003677//DNA binding	GO:0006355//regulation of transcription, DNA-dependent	gi|145652361|gb|ABP88235.1|/6.58635e-13/transcription factor bZIP102 [Glycine max]	Glyma03g14990.1
Glyma15g15590	-	0	7	0.01	1.19	6.89482	0.00801508	0.0289364	-	-	GO:0009607//response to biotic stimulus;GO:0006952//defense response	gi|255631772|gb|ACU16253.1|/7.47593e-85/unknown [Glycine max]	Glyma15g15590.1
Glyma06g07500	-	0	7	0.01	1.19	6.89482	0.00801508	0.0289328	-	-	-	gi|296081961|emb|CBI20966.3|/4.22495e-47/unnamed protein product [Vitis vinifera]	Glyma06g07500.1
Glyma04g12850	-	0	7	0.01	1.19	6.89482	0.00801508	0.0289293	-	-	-	gi|224104897|ref|XP_002313610.1|/4.10645e-20/predicted protein [Populus trichocarpa]	Glyma04g12850.1
Glyma09g40780	-	0	7	0.01	1.19	6.89482	0.00801508	0.0289258	-	-	-	gi|255645441|gb|ACU23216.1|/0/unknown [Glycine max]	Glyma09g40780.1
Glyma18g12760	-	0	7	0.01	1.19	6.89482	0.00801508	0.0289222	-	-	-	gi|302143557|emb|CBI22118.3|/9.69234e-33/unnamed protein product [Vitis vinifera]	Glyma18g12760.1
Glyma04g05900	-	0	7	0.01	1.19	6.89482	0.00801508	0.0289187	-	-	-	gi|110630091|gb|ABD64063.1|/0/copper P1B-ATPase [Glycine max]	Glyma04g05900.1
Glyma08g00710	-	0	7	0.01	1.19	6.89482	0.00801508	0.0289152	GO:0005739//mitochondrion	-	-	gi|296082642|emb|CBI21647.3|/1.36473e-28/unnamed protein product [Vitis vinifera]	Glyma08g00710.1
Glyma06g06480	-	0	7	0.01	1.19	6.89482	0.00801508	0.0289116	-	-	-	gi|255548744|ref|XP_002515428.1|/0/DNA-directed RNA polymerase subunit, putative [Ricinus communis]	Glyma06g06480.1
Glyma07g34010	-	0	7	0.01	1.19	6.89482	0.00801508	0.0289081	-	-	-	gi|255628491|gb|ACU14590.1|/1.18087e-85/unknown [Glycine max]	Glyma07g34010.1
Glyma07g19320	-	0	7	0.01	1.19	6.89482	0.00801508	0.0289046	GO:0016023//cytoplasmic membrane-bounded vesicle	GO:0008233//peptidase activity	-	gi|87162781|gb|ABD28576.1|/2.71067e-60/Protease-associated PA; Proteinase inhibitor I9, subtilisin propeptide [Medicago truncatula]	Glyma07g19320.1
Glyma03g29520	-	0	7	0.01	1.19	6.89482	0.00801508	0.0289011	-	-	-	-	Glyma03g29520.1
Glyma19g36710	-	0	7	0.01	1.19	6.89482	0.00801508	0.0288975	GO:0009536//plastid	GO:0003899//DNA-directed RNA polymerase activity;GO:0003700//sequence-specific DNA binding transcription factor activity;GO:0016987//sigma factor activity	GO:0006352//transcription initiation;GO:0006355//regulation of transcription, DNA-dependent	gi|225440035|ref|XP_002276710.1|/2.49022e-151/PREDICTED: hypothetical protein [Vitis vinifera]	Glyma19g36710.1
Glyma11g35810	-	0	7	0.01	1.19	6.89482	0.00801508	0.028894	GO:0016020//membrane	-	-	gi|255559599|ref|XP_002520819.1|/0/conserved hypothetical protein [Ricinus communis]	Glyma11g35810.1
Glyma19g27650	-	0	7	0.01	1.19	6.89482	0.00801508	0.0288905	-	-	-	gi|297734249|emb|CBI15496.3|/1.14228e-29/unnamed protein product [Vitis vinifera]	Glyma19g27650.1
Glyma17g11490	-	0	7	0.01	1.19	6.89482	0.00801508	0.028887	-	-	-	gi|255629109|gb|ACU14899.1|/1.1188e-36/unknown [Glycine max]	Glyma17g11490.1
Glyma14g24480	-	0	7	0.01	1.19	6.89482	0.00801508	0.0288834	-	-	-	gi|255644242|gb|ACU22685.1|/0/unknown [Glycine max]	Glyma14g24480.1
Glyma12g16570	-	0	7	0.01	1.19	6.89482	0.00801508	0.0288799	-	-	-	gi|255629023|gb|ACU14856.1|/1.51653e-62/unknown [Glycine max]	Glyma12g16570.1
Glyma13g23240	-	0	7	0.01	1.19	6.89482	0.00801508	0.0288764	-	-	-	gi|182407840|gb|ACB87911.1|/0/F-box-containing protein 1 [Malus x domestica]	Glyma13g23240.2
Glyma17g05630	-	0	7	0.01	1.19	6.89482	0.00801508	0.0288729	-	-	-	gi|255628727|gb|ACU14708.1|/1.18203e-114/unknown [Glycine max]	Glyma17g05630.1
Glyma07g05500	-	0	7	0.01	1.19	6.89482	0.00801508	0.0288693	-	-	-	gi|225453632|ref|XP_002267819.1|/4.20903e-98/PREDICTED: hypothetical protein, partial [Vitis vinifera]	Glyma07g05500.1
Glyma04g34960	-	2	225	0.34	38.13	6.80925	0.000114723	0.000728302	-	GO:0016787//hydrolase activity;GO:0016787//hydrolase activity	GO:0008152//metabolic process;GO:0008152//metabolic process	gi|255627921|gb|ACU14305.1|/1.40649e-49/unknown [Glycine max]	Glyma04g34960.2
Glyma17g12150	-	4	441	0.68	74.74	6.7802	4.5342e-05	0.000315886	-	-	-	gi|7670832|gb|AAF66242.1|AF243180_1/2.04668e-30/dicyanin [Solanum lycopersicum]	Glyma17g12150.1
Glyma08g01540	-	0	6	0.01	1.02	6.67243	0.0159789	0.0512099	-	-	-	gi|255537383|ref|XP_002509758.1|/0/dead box ATP-dependent RNA helicase, putative [Ricinus communis]	Glyma08g01540.1
Glyma02g00390	-	0	6	0.01	1.02	6.67243	0.0159789	0.0512044	-	-	-	gi|225432860|ref|XP_002283908.1|/0/PREDICTED: hypothetical protein [Vitis vinifera]	Glyma02g00390.1
Glyma14g37620	-	0	6	0.01	1.02	6.67243	0.0159789	0.0511988	-	-	-	gi|225434506|ref|XP_002278362.1|/8.00202e-58/PREDICTED: hypothetical protein [Vitis vinifera]	Glyma14g37620.1
Glyma09g06480	-	0	6	0.01	1.02	6.67243	0.0159789	0.0511933	-	-	-	gi|255573590|ref|XP_002527719.1|/0/conserved hypothetical protein [Ricinus communis]	Glyma09g06480.1
Glyma04g02140	-	0	6	0.01	1.02	6.67243	0.0159789	0.0511877	-	-	-	gi|217074450|gb|ACJ85585.1|/0/unknown [Medicago truncatula]	Glyma04g02140.1
Glyma13g00370	-	0	6	0.01	1.02	6.67243	0.0159789	0.0511822	-	-	-	gi|223452418|gb|ACM89536.1|/2.06564e-105/protein kinase [Glycine max]	Glyma13g00370.1
Glyma14g17040	-	0	6	0.01	1.02	6.67243	0.0159789	0.0511766	GO:0005739//mitochondrion	-	-	gi|225429894|ref|XP_002283626.1|/2.57735e-132/PREDICTED: similar to Os02g0137600 [Vitis vinifera]	Glyma14g17040.1
Glyma06g41920	-	0	6	0.01	1.02	6.67243	0.0159789	0.0511711	-	-	-	gi|118482999|gb|ABK93411.1|/5.13256e-16/unknown [Populus trichocarpa]	Glyma06g41920.1
Glyma07g15620	-	0	6	0.01	1.02	6.67243	0.0159789	0.0511655	-	-	-	gi|225468218|ref|XP_002263085.1|/3.48342e-102/PREDICTED: hypothetical protein [Vitis vinifera]	Glyma07g15620.1
Glyma07g32140	-	0	6	0.01	1.02	6.67243	0.0159789	0.05116	-	-	-	gi|255637213|gb|ACU18937.1|/2.53045e-62/unknown [Glycine max]	Glyma07g32140.1
Glyma06g47780	-	0	6	0.01	1.02	6.67243	0.0159789	0.0511544	-	-	-	gi|223452534|gb|ACM89594.1|/0/disease resistance protein/LRR protein-related protein [Glycine max]	Glyma06g47780.1
Glyma09g26510	-	0	6	0.01	1.02	6.67243	0.0159789	0.0511489	-	-	-	gi|255539503|ref|XP_002510816.1|/2.93128e-76/Heat shock factor protein, putative [Ricinus communis]	Glyma09g26510.1
Glyma09g07640	-	0	6	0.01	1.02	6.67243	0.0159789	0.0511433	-	-	-	gi|297738627|emb|CBI27872.3|/0/unnamed protein product [Vitis vinifera]	Glyma09g07640.1
Glyma08g39270	-	0	6	0.01	1.02	6.67243	0.0159789	0.0511378	GO:0009536//plastid	-	-	gi|224110940|ref|XP_002315689.1|/0/predicted protein [Populus trichocarpa]	Glyma08g39270.1
Glyma20g33280	-	0	6	0.01	1.02	6.67243	0.0159789	0.0511323	-	-	-	gi|225436606|ref|XP_002275456.1|/4.8783e-154/PREDICTED: hypothetical protein [Vitis vinifera]	Glyma20g33280.1
Glyma18g44610	-	0	6	0.01	1.02	6.67243	0.0159789	0.0511267	-	-	-	gi|255575582|ref|XP_002528691.1|/1.0608e-44/conserved hypothetical protein [Ricinus communis]	Glyma18g44610.1
Glyma02g03630	-	0	6	0.01	1.02	6.67243	0.0159789	0.0511212	-	-	-	gi|255639457|gb|ACU20023.1|/1.02443e-135/unknown [Glycine max]	Glyma02g03630.1
Glyma18g02740	-	0	6	0.01	1.02	6.67243	0.0159789	0.0511156	GO:0005739//mitochondrion	-	-	gi|297736550|emb|CBI25421.3|/1.24963e-98/unnamed protein product [Vitis vinifera]	Glyma18g02740.1
Glyma07g16590	-	0	6	0.01	1.02	6.67243	0.0159789	0.0511101	-	-	-	-	Glyma07g16590.1
Glyma02g06530	-	0	6	0.01	1.02	6.67243	0.0159789	0.0511046	-	-	-	gi|224096948|ref|XP_002310797.1|/1.81407e-128/GRAS family transcription factor [Populus trichocarpa]	Glyma02g06530.1
Glyma02g07130	-	0	6	0.01	1.02	6.67243	0.0159789	0.051099	-	-	-	gi|255632206|gb|ACU16461.1|/1.21515e-133/unknown [Glycine max]	Glyma02g07130.1
Glyma07g32660	-	0	6	0.01	1.02	6.67243	0.0159789	0.0510935	-	GO:0005515//protein binding;GO:0003676//nucleic acid binding;GO:0005515//protein binding	-	gi|255563118|ref|XP_002522563.1|/4.22495e-86/Heterogeneous nuclear ribonucleoprotein A1, putative [Ricinus communis]	Glyma07g32660.1
Glyma18g06130	-	0	6	0.01	1.02	6.67243	0.0159789	0.051088	-	GO:0042802//identical protein binding	-	gi|225434363|ref|XP_002268622.1|/6.70902e-154/PREDICTED: hypothetical protein [Vitis vinifera]	Glyma18g06130.1
Glyma05g03640	-	0	6	0.01	1.02	6.67243	0.0159789	0.0510825	-	-	-	gi|225426743|ref|XP_002282339.1|/9.84382e-101/PREDICTED: hypothetical protein [Vitis vinifera]	Glyma05g03640.1
Glyma18g43920	-	0	6	0.01	1.02	6.67243	0.0159789	0.0510769	GO:0009536//plastid	-	-	gi|255571491|ref|XP_002526693.1|/0/Patellin-6, putative [Ricinus communis]	Glyma18g43920.1
Glyma19g36190	-	0	6	0.01	1.02	6.67243	0.0159789	0.0510714	-	-	-	gi|147806280|emb|CAN72193.1|/1.28445e-13/hypothetical protein [Vitis vinifera]	Glyma19g36190.1
Glyma06g13780	-	0	6	0.01	1.02	6.67243	0.0159789	0.0510659	-	-	-	gi|224132674|ref|XP_002321381.1|/5.06317e-78/predicted protein [Populus trichocarpa]	Glyma06g13780.1
Glyma07g30250	-	0	6	0.01	1.02	6.67243	0.0159789	0.0510604	-	-	-	gi|224092745|ref|XP_002334872.1|/7.90892e-177/predicted protein [Populus trichocarpa]	Glyma07g30250.1
Glyma05g29680	-	0	6	0.01	1.02	6.67243	0.0159789	0.0510548	-	-	-	gi|296087429|emb|CBI34018.3|/0/unnamed protein product [Vitis vinifera]	Glyma05g29680.1
Glyma08g11980	-	0	6	0.01	1.02	6.67243	0.0159789	0.0510493	-	-	-	gi|225435726|ref|XP_002285701.1|/0/PREDICTED: hypothetical protein [Vitis vinifera]	Glyma08g11980.1
Glyma15g09370	-	0	6	0.01	1.02	6.67243	0.0159789	0.0510438	GO:0016020//membrane	GO:0005215//transporter activity	GO:0006810//transport	gi|255646225|gb|ACU23597.1|/8.30626e-144/unknown [Glycine max]	Glyma15g09370.1
Glyma03g31530	-	0	6	0.01	1.02	6.67243	0.0159789	0.0510383	-	-	-	gi|255642227|gb|ACU21378.1|/7.79427e-112/unknown [Glycine max]	Glyma03g31530.1
Glyma13g18770	-	0	6	0.01	1.02	6.67243	0.0159789	0.0510328	-	-	-	gi|255636252|gb|ACU18466.1|/5.53076e-104/unknown [Glycine max]	Glyma13g18770.3
Glyma03g34470	-	0	6	0.01	1.02	6.67243	0.0159789	0.0510272	-	-	-	gi|115334809|gb|ABI94020.1|/0/(iso)flavonoid glycosyltransferase [Medicago truncatula]	Glyma03g34470.1
Glyma15g06730	-	0	6	0.01	1.02	6.67243	0.0159789	0.0510217	GO:0016023//cytoplasmic membrane-bounded vesicle	-	-	gi|225429082|ref|XP_002271528.1|/0/PREDICTED: hypothetical protein [Vitis vinifera]	Glyma15g06730.1
Glyma17g08280	-	0	6	0.01	1.02	6.67243	0.0159789	0.0510162	-	-	-	-	Glyma17g08280.1
Glyma10g43320	-	0	6	0.01	1.02	6.67243	0.0159789	0.0510107	-	-	-	gi|255648097|gb|ACU24503.1|/1.11765e-99/unknown [Glycine max]	Glyma10g43320.1
Glyma19g41990	-	0	6	0.01	1.02	6.67243	0.0159789	0.0510052	-	GO:0016787//hydrolase activity	-	gi|255638332|gb|ACU19478.1|/0/unknown [Glycine max]	Glyma19g41990.1
Glyma20g26970	-	0	6	0.01	1.02	6.67243	0.0159789	0.0509997	-	GO:0008270//zinc ion binding;GO:0008270//zinc ion binding	-	gi|255642399|gb|ACU21463.1|/2.67946e-150/unknown [Glycine max]	Glyma20g26970.2
Glyma02g25930	-	0	6	0.01	1.02	6.67243	0.0159789	0.0509942	-	-	-	gi|255543895|ref|XP_002513010.1|/8.02008e-176/UDP-glucuronosyltransferase, putative [Ricinus communis]	Glyma02g25930.1
Glyma01g02510	-	0	6	0.01	1.02	6.67243	0.0159789	0.0509886	-	-	-	gi|255630407|gb|ACU15560.1|/3.58239e-51/unknown [Glycine max]	Glyma01g02510.1
Glyma08g22230	-	0	6	0.01	1.02	6.67243	0.0159789	0.0509831	-	GO:0016491//oxidoreductase activity	-	gi|2314805|gb|AAB65829.1|/9.57317e-139/2-oxoglutarate-dependent dioxygenase [Pisum sativum]	Glyma08g22230.1
Glyma14g05200	-	0	6	0.01	1.02	6.67243	0.0159789	0.0509776	GO:0016023//cytoplasmic membrane-bounded vesicle	-	-	gi|255568709|ref|XP_002525326.1|/0/endo-1,4-beta-glucanase, putative [Ricinus communis]	Glyma14g05200.1
Glyma06g05470	-	0	6	0.01	1.02	6.67243	0.0159789	0.0509721	-	-	-	gi|224088838|ref|XP_002308562.1|/0/precursor of carboxylase p-protein 1, glycine decarboxylase complex [Populus trichocarpa]	Glyma06g05470.1
Glyma02g39380	-	0	6	0.01	1.02	6.67243	0.0159789	0.0509666	-	-	-	gi|225434530|ref|XP_002278694.1|/4.41396e-106/PREDICTED: hypothetical protein [Vitis vinifera]	Glyma02g39380.1
Glyma02g06460	-	0	6	0.01	1.02	6.67243	0.0159789	0.0509611	-	-	-	gi|217074938|gb|ACJ85829.1|/0/unknown [Medicago truncatula]	Glyma02g06460.1
Glyma06g15470	-	0	6	0.01	1.02	6.67243	0.0159789	0.0509556	GO:0016020//membrane	-	-	gi|255635558|gb|ACU18129.1|/6.58442e-144/unknown [Glycine max]	Glyma06g15470.1
Glyma10g17030	-	0	6	0.01	1.02	6.67243	0.0159789	0.0509501	-	-	-	-	Glyma10g17030.1
Glyma06g41700	-	0	6	0.01	1.02	6.67243	0.0159789	0.0509446	-	-	-	gi|24637543|gb|AAN63807.1|/0/resistance protein KR3 [Glycine max]	Glyma06g41700.1
Glyma10g03410	-	0	6	0.01	1.02	6.67243	0.0159789	0.0509391	-	-	-	gi|225437086|ref|XP_002279689.1|/0/PREDICTED: hypothetical protein [Vitis vinifera]	Glyma10g03410.2
Glyma03g29490	-	0	6	0.01	1.02	6.67243	0.0159789	0.0509336	-	-	-	gi|124360200|gb|ABN08213.1|/0/Apple; Protein kinase; EGF-like, subtype 2; Curculin-like (mannose-binding) lectin [Medicago truncatula]	Glyma03g29490.1
Glyma01g40970	-	0	6	0.01	1.02	6.67243	0.0159789	0.0509281	GO:0009570//chloroplast stroma	GO:0017111//nucleoside-triphosphatase activity;GO:0005524//ATP binding	-	gi|146261304|gb|ABQ14917.1|/2.94842e-52/Ycf2 [Rhodoleia championii]	Glyma01g40970.1
Glyma13g24520	-	0	6	0.01	1.02	6.67243	0.0159789	0.0509226	-	-	-	gi|224079171|ref|XP_002305779.1|/0/predicted protein [Populus trichocarpa]	Glyma13g24520.1
Glyma14g06590	-	0	6	0.01	1.02	6.67243	0.0159789	0.0509171	GO:0009536//plastid	-	-	gi|225448375|ref|XP_002271131.1|/2.45117e-171/PREDICTED: hypothetical protein [Vitis vinifera]	Glyma14g06590.1
Glyma04g10390	-	0	6	0.01	1.02	6.67243	0.0159789	0.0509117	-	-	-	gi|225459056|ref|XP_002285638.1|/0/PREDICTED: similar to SAB [Vitis vinifera]	Glyma04g10390.1
Glyma12g08250	-	0	6	0.01	1.02	6.67243	0.0159789	0.0509062	-	-	-	-	Glyma12g08250.1
Glyma18g08680	-	0	6	0.01	1.02	6.67243	0.0159789	0.0509007	-	-	-	gi|224097464|ref|XP_002310945.1|/4.25468e-42/predicted protein [Populus trichocarpa]	Glyma18g08680.1
Glyma05g27240	-	0	6	0.01	1.02	6.67243	0.0159789	0.0508952	-	GO:0005515//protein binding	-	gi|225443876|ref|XP_002270764.1|/0/PREDICTED: hypothetical protein [Vitis vinifera]	Glyma05g27240.1
Glyma01g37750	-	0	6	0.01	1.02	6.67243	0.0159789	0.0508897	-	-	-	gi|255640476|gb|ACU20524.1|/9.76475e-33/unknown [Glycine max]	Glyma01g37750.1
Glyma06g16670	-	0	6	0.01	1.02	6.67243	0.0159789	0.0508842	GO:0016020//membrane	-	-	gi|225438307|ref|XP_002270969.1|/6.34942e-158/PREDICTED: hypothetical protein [Vitis vinifera]	Glyma06g16670.1
Glyma16g33020	-	0	6	0.01	1.02	6.67243	0.0159789	0.0508787	GO:0016020//membrane;GO:0005739//mitochondrion;GO:0009507//chloroplast	-	GO:0009765//photosynthesis, light harvesting	gi|255645788|gb|ACU23386.1|/1.90545e-55/unknown [Glycine max]	Glyma16g33020.1
Glyma04g41700	-	0	6	0.01	1.02	6.67243	0.0159789	0.0508732	-	-	-	gi|187944183|gb|ACD40318.1|/9.66375e-49/WRKY transcription factor WRKY109669 [Medicago truncatula]	Glyma04g41700.1
Glyma16g25620	-	0	6	0.01	1.02	6.67243	0.0159789	0.0508678	-	-	-	gi|295322739|gb|ADG01841.1|/3.10806e-138/geranylgeranyl-diphosphate synthase [Medicago sativa]	Glyma16g25620.1
Glyma14g35890	-	0	6	0.01	1.02	6.67243	0.0159789	0.0508623	-	-	-	gi|302142040|emb|CBI19243.3|/0/unnamed protein product [Vitis vinifera]	Glyma14g35890.1
Glyma14g39400	-	0	6	0.01	1.02	6.67243	0.0159789	0.0508568	-	-	-	gi|224077346|ref|XP_002305221.1|/6.81903e-18/predicted protein [Populus trichocarpa]	Glyma14g39400.1
Glyma17g06300	-	0	6	0.01	1.02	6.67243	0.0159789	0.0508513	-	-	-	gi|297743074|emb|CBI35941.3|/7.20178e-14/unnamed protein product [Vitis vinifera]	Glyma17g06300.1
Glyma08g09940	-	0	6	0.01	1.02	6.67243	0.0159789	0.0508458	-	-	-	gi|255637480|gb|ACU19067.1|/2.58068e-165/unknown [Glycine max]	Glyma08g09940.1
Glyma06g05590	-	0	6	0.01	1.02	6.67243	0.0159789	0.0508404	-	-	-	gi|255627025|gb|ACU13857.1|/9.02581e-48/unknown [Glycine max]	Glyma06g05590.1
Glyma02g12080	-	0	6	0.01	1.02	6.67243	0.0159789	0.0508349	-	-	-	gi|225452849|ref|XP_002283706.1|/1.36958e-104/PREDICTED: hypothetical protein [Vitis vinifera]	Glyma02g12080.1
Glyma06g47670	-	0	6	0.01	1.02	6.67243	0.0159789	0.0508294	GO:0016023//cytoplasmic membrane-bounded vesicle	GO:0005507//copper ion binding	-	gi|296084196|emb|CBI24584.3|/0/unnamed protein product [Vitis vinifera]	Glyma06g47670.1
Glyma15g02680	-	0	6	0.01	1.02	6.67243	0.0159789	0.0508239	-	-	-	gi|255572979|ref|XP_002527420.1|/0/ATP binding protein, putative [Ricinus communis]	Glyma15g02680.1
Glyma19g22620	-	0	6	0.01	1.02	6.67243	0.0159789	0.0508185	-	-	-	gi|297814774|ref|XP_002875270.1|/1.68283e-25/hypothetical protein ARALYDRAFT_484330 [Arabidopsis lyrata subsp. lyrata]	Glyma19g22620.1
Glyma16g06290	-	0	6	0.01	1.02	6.67243	0.0159789	0.050813	-	-	-	-	Glyma16g06290.1
Glyma08g03330	-	0	6	0.01	1.02	6.67243	0.0159789	0.0508075	-	-	-	gi|110931712|gb|ABH02855.1|/2.45153e-138/MYB transcription factor MYB127 [Glycine max]	Glyma08g03330.1
Glyma17g01150	-	0	6	0.01	1.02	6.67243	0.0159789	0.0508021	-	-	-	gi|255644902|gb|ACU22951.1|/0/unknown [Glycine max]	Glyma17g01150.1
Glyma10g39660	-	0	6	0.01	1.02	6.67243	0.0159789	0.0507966	-	-	-	gi|255647704|gb|ACU24313.1|/9.61503e-67/unknown [Glycine max]	Glyma10g39660.1
Glyma20g26220	-	0	6	0.01	1.02	6.67243	0.0159789	0.0507911	-	-	-	gi|297737179|emb|CBI26380.3|/0/unnamed protein product [Vitis vinifera]	Glyma20g26220.1
Glyma16g12100	-	0	6	0.01	1.02	6.67243	0.0159789	0.0507857	-	-	-	gi|255562164|ref|XP_002522090.1|/1.90729e-77/aspartyl-tRNA synthetase, putative [Ricinus communis]	Glyma16g12100.2
Glyma13g10680	-	0	6	0.01	1.02	6.67243	0.0159789	0.0507802	-	-	-	gi|223452522|gb|ACM89588.1|/0/leucine-rich repeat protein [Glycine max]	Glyma13g10680.1
Glyma01g19200	-	0	6	0.01	1.02	6.67243	0.0159789	0.0507747	-	-	-	gi|255572096|ref|XP_002526988.1|/1.15236e-66/acyl-CoA thioesterase, putative [Ricinus communis]	Glyma01g19200.1
Glyma06g02420	-	0	6	0.01	1.02	6.67243	0.0159789	0.0507693	GO:0005576//extracellular region;GO:0016020//membrane	-	GO:0009664//plant-type cell wall organization	gi|255636189|gb|ACU18436.1|/6.97909e-144/unknown [Glycine max]	Glyma06g02420.1
Glyma18g50830	-	0	6	0.01	1.02	6.67243	0.0159789	0.0507638	-	-	-	gi|255639090|gb|ACU19845.1|/5.80196e-115/unknown [Glycine max]	Glyma18g50830.1
Glyma20g37760	-	0	6	0.01	1.02	6.67243	0.0159789	0.0507584	-	-	-	gi|224125250|ref|XP_002319539.1|/0/predicted protein [Populus trichocarpa]	Glyma20g37760.1
Glyma20g02830	-	0	6	0.01	1.02	6.67243	0.0159789	0.0507529	GO:0009536//plastid	-	-	gi|225459405|ref|XP_002284293.1|/0/PREDICTED: hypothetical protein [Vitis vinifera]	Glyma20g02830.1
Glyma20g29060	-	0	6	0.01	1.02	6.67243	0.0159789	0.0507474	GO:0005634//nucleus;GO:0009536//plastid	GO:0008026//ATP-dependent helicase activity;GO:0003723//RNA binding;GO:0004672//protein kinase activity;GO:0005524//ATP binding	-	gi|7211427|gb|AAF40306.1|AF156667_1/0/RNA helicase [Vigna radiata]	Glyma20g29060.1
Glyma06g07300	-	0	6	0.01	1.02	6.67243	0.0159789	0.050742	-	-	-	gi|296082018|emb|CBI21023.3|/3.99808e-34/unnamed protein product [Vitis vinifera]	Glyma06g07300.1
Glyma01g38680	-	0	6	0.01	1.02	6.67243	0.0159789	0.0507365	-	-	-	gi|255562773|ref|XP_002522392.1|/0/electron transporter, putative [Ricinus communis]	Glyma01g38680.1
Glyma03g27850	-	0	6	0.01	1.02	6.67243	0.0159789	0.0507311	-	-	-	gi|255636717|gb|ACU18694.1|/7.30146e-128/unknown [Glycine max]	Glyma03g27850.1
Glyma01g44730	-	0	6	0.01	1.02	6.67243	0.0159789	0.0507256	-	-	-	gi|255636312|gb|ACU18495.1|/2.70445e-74/unknown [Glycine max]	Glyma01g44730.1
Glyma12g09310	-	0	6	0.01	1.02	6.67243	0.0159789	0.0507202	GO:0009536//plastid	-	-	gi|224063259|ref|XP_002301065.1|/6.75812e-41/predicted protein [Populus trichocarpa]	Glyma12g09310.1
Glyma07g35460	-	0	6	0.01	1.02	6.67243	0.0159789	0.0507147	-	GO:0016301//kinase activity	-	gi|255562954|ref|XP_002522482.1|/0/protein kinase, putative [Ricinus communis]	Glyma07g35460.1
Glyma16g27270	-	0	6	0.01	1.02	6.67243	0.0159789	0.0507093	GO:0009536//plastid	-	-	gi|225460702|ref|XP_002267236.1|/9.0901e-125/PREDICTED: hypothetical protein [Vitis vinifera]	Glyma16g27270.1
Glyma15g09540	-	0	6	0.01	1.02	6.67243	0.0159789	0.0507038	-	-	-	gi|255636449|gb|ACU18563.1|/1.46245e-98/unknown [Glycine max]	Glyma15g09540.1
Glyma18g03550	-	0	6	0.01	1.02	6.67243	0.0159789	0.0506984	-	-	-	gi|255644858|gb|ACU22929.1|/8.93241e-179/unknown [Glycine max]	Glyma18g03550.1
Glyma12g36270	-	0	6	0.01	1.02	6.67243	0.0159789	0.0506929	-	-	-	gi|225461802|ref|XP_002283669.1|/1.72503e-111/PREDICTED: hypothetical protein [Vitis vinifera]	Glyma12g36270.1
Glyma13g05100	-	0	6	0.01	1.02	6.67243	0.0159789	0.0506875	-	-	-	gi|255645141|gb|ACU23069.1|/5.98625e-61/unknown [Glycine max]	Glyma13g05100.1
Glyma06g14900	-	0	6	0.01	1.02	6.67243	0.0159789	0.050682	-	-	-	-	Glyma06g14900.1
Glyma06g38100	-	0	6	0.01	1.02	6.67243	0.0159789	0.0506766	-	-	-	gi|224128165|ref|XP_002329097.1|/3.99662e-113/hypothetical protein POPTRDRAFT_263513 [Populus trichocarpa]	Glyma06g38100.1
Glyma20g38390	-	0	6	0.01	1.02	6.67243	0.0159789	0.0506712	-	-	-	gi|296086302|emb|CBI31743.3|/5.9538e-46/unnamed protein product [Vitis vinifera]	Glyma20g38390.1
Glyma03g05190	-	0	6	0.01	1.02	6.67243	0.0159789	0.0506657	GO:0016020//membrane	-	-	gi|225439580|ref|XP_002265491.1|/0/PREDICTED: hypothetical protein [Vitis vinifera]	Glyma03g05190.1
Glyma16g04880	-	0	6	0.01	1.02	6.67243	0.0159789	0.0506603	-	-	-	gi|296082227|emb|CBI21232.3|/0/unnamed protein product [Vitis vinifera]	Glyma16g04880.1
Glyma14g28120	-	0	6	0.01	1.02	6.67243	0.0159789	0.0506549	-	-	-	gi|255570400|ref|XP_002526159.1|/0/serine carboxypeptidase, putative [Ricinus communis]	Glyma14g28120.1
Glyma07g01000	-	0	6	0.01	1.02	6.67243	0.0159789	0.0506494	-	-	-	gi|7259348|dbj|BAA92779.1|/4.97367e-87/nonclathrin coat protein zeta1-COP [Glycine max]	Glyma07g01000.1
Glyma03g01810	-	0	6	0.01	1.02	6.67243	0.0159789	0.050644	-	-	-	gi|255638782|gb|ACU19695.1|/1.00516e-11/unknown [Glycine max]	Glyma03g01810.1
Glyma07g18320	-	0	6	0.01	1.02	6.67243	0.0159789	0.0506385	-	-	-	gi|225439416|ref|XP_002264016.1|/1.21006e-72/PREDICTED: hypothetical protein [Vitis vinifera]	Glyma07g18320.1
Glyma07g15160	-	0	6	0.01	1.02	6.67243	0.0159789	0.0506331	GO:0030117//membrane coat;GO:0005739//mitochondrion	GO:0008565//protein transporter activity	GO:0016192//vesicle-mediated transport;GO:0006886//intracellular protein transport	gi|255627383|gb|ACU14036.1|/2.76385e-77/unknown [Glycine max]	Glyma07g15160.1
Glyma01g28880	-	0	6	0.01	1.02	6.67243	0.0159789	0.0506277	-	-	-	gi|217072398|gb|ACJ84559.1|/3.64748e-152/unknown [Medicago truncatula]	Glyma01g28880.1
Glyma02g47090	-	0	6	0.01	1.02	6.67243	0.0159789	0.0506223	-	-	-	gi|255563560|ref|XP_002522782.1|/1.15973e-149/Paramyosin, putative [Ricinus communis]	Glyma02g47090.1
Glyma11g13020	-	0	6	0.01	1.02	6.67243	0.0159789	0.0506168	GO:0005739//mitochondrion	-	-	gi|255638902|gb|ACU19753.1|/1.87953e-71/unknown [Glycine max]	Glyma11g13020.1
Glyma20g28000	-	0	6	0.01	1.02	6.67243	0.0159789	0.0506114	-	-	-	gi|225444367|ref|XP_002266933.1|/5.38324e-36/PREDICTED: hypothetical protein [Vitis vinifera]	Glyma20g28000.1
Glyma06g14880	-	0	6	0.01	1.02	6.67243	0.0159789	0.050606	-	-	-	gi|255630629|gb|ACU15674.1|/1.06235e-64/unknown [Glycine max]	Glyma06g14880.1
Glyma04g04980	-	0	6	0.01	1.02	6.67243	0.0159789	0.0506005	-	-	-	gi|225458890|ref|XP_002285420.1|/1.49586e-150/PREDICTED: hypothetical protein [Vitis vinifera]	Glyma04g04980.1
Glyma08g28770	-	0	5	0.01	0.85	6.40939	0.0318558	0.0887223	-	-	-	gi|255634612|gb|ACU17668.1|/1.38259e-114/unknown [Glycine max]	Glyma08g28770.1
Glyma11g17530	-	0	5	0.01	0.85	6.40939	0.0318558	0.0887139	-	-	-	gi|84514149|gb|ABC59083.1|/3.8686e-77/cytochrome P450 monooxygenase CYP83E9 [Medicago truncatula]	Glyma11g17530.1
Glyma13g20760	-	0	5	0.01	0.85	6.40939	0.0318558	0.0887056	-	-	-	gi|297741622|emb|CBI32754.3|/2.09202e-44/unnamed protein product [Vitis vinifera]	Glyma13g20760.1
Glyma05g01990	-	0	5	0.01	0.85	6.40939	0.0318558	0.0886972	-	-	-	gi|255540737|ref|XP_002511433.1|/8.65238e-63/ring finger protein, putative [Ricinus communis]	Glyma05g01990.1
Glyma17g09620	-	0	5	0.01	0.85	6.40939	0.0318558	0.0886888	GO:0009536//plastid	-	-	gi|297733766|emb|CBI15013.3|/2.12395e-97/unnamed protein product [Vitis vinifera]	Glyma17g09620.1
Glyma20g18280	-	0	5	0.01	0.85	6.40939	0.0318558	0.0886805	-	-	-	gi|35187004|gb|AAQ84170.1|/0/isoprene synthase [Pueraria montana var. lobata]	Glyma20g18280.1
Glyma14g08440	-	0	5	0.01	0.85	6.40939	0.0318558	0.0886721	-	-	-	gi|225458404|ref|XP_002281880.1|/7.67339e-154/PREDICTED: hypothetical protein [Vitis vinifera]	Glyma14g08440.1
Glyma08g13520	-	0	5	0.01	0.85	6.40939	0.0318558	0.0886638	-	-	-	gi|225448093|ref|XP_002276574.1|/5.3196e-55/PREDICTED: hypothetical protein [Vitis vinifera]	Glyma08g13520.2
Glyma02g01330	-	0	5	0.01	0.85	6.40939	0.0318558	0.0886554	-	-	-	gi|67077820|dbj|BAD99511.1|/3.34844e-178/gibberellin 2-oxidase [Vigna angularis]	Glyma02g01330.1
Glyma14g02190	-	0	5	0.01	0.85	6.40939	0.0318558	0.0886471	-	-	-	gi|255576760|ref|XP_002529267.1|/4.61197e-17/Pectinesterase-2 precursor, putative [Ricinus communis]	Glyma14g02190.1
Glyma19g29000	-	0	5	0.01	0.85	6.40939	0.0318558	0.0886387	-	-	-	gi|116831753|gb|ABK28850.1|/1.94972e-78/transcription factor ERF [Medicago truncatula]	Glyma19g29000.1
Glyma15g10760	-	0	5	0.01	0.85	6.40939	0.0318558	0.0886304	-	-	-	gi|225432468|ref|XP_002277304.1|/0/PREDICTED: hypothetical protein [Vitis vinifera]	Glyma15g10760.2
Glyma03g32650	-	0	5	0.01	0.85	6.40939	0.0318558	0.088622	GO:0009536//plastid	GO:0005515//protein binding	-	gi|255585902|ref|XP_002533624.1|/5.71018e-145/kinase, putative [Ricinus communis]	Glyma03g32650.1
Glyma02g02220	-	0	5	0.01	0.85	6.40939	0.0318558	0.0886137	-	GO:0051536//iron-sulfur cluster binding	GO:0008152//metabolic process	gi|255561612|ref|XP_002521816.1|/1.65095e-48/radical sam protein, putative [Ricinus communis]	Glyma02g02220.1
Glyma13g11270	-	0	5	0.01	0.85	6.40939	0.0318558	0.0886053	GO:0009536//plastid	-	-	gi|255582860|ref|XP_002532202.1|/0/Protein ABC1, mitochondrial precursor, putative [Ricinus communis]	Glyma13g11270.1
Glyma06g04790	-	0	5	0.01	0.85	6.40939	0.0318558	0.088597	-	-	-	gi|255641686|gb|ACU21115.1|/9.77853e-150/unknown [Glycine max]	Glyma06g04790.2
Glyma20g31400	-	0	5	0.01	0.85	6.40939	0.0318558	0.0885886	-	-	-	gi|297735822|emb|CBI18542.3|/0/unnamed protein product [Vitis vinifera]	Glyma20g31400.1
Glyma19g33040	-	0	5	0.01	0.85	6.40939	0.0318558	0.0885803	-	-	-	gi|255641212|gb|ACU20883.1|/7.58665e-97/unknown [Glycine max]	Glyma19g33040.1
Glyma11g20880	-	0	5	0.01	0.85	6.40939	0.0318558	0.088572	-	-	-	gi|255544109|ref|XP_002513117.1|/1.81699e-118/conserved hypothetical protein [Ricinus communis]	Glyma11g20880.1
Glyma09g31850	-	0	5	0.01	0.85	6.40939	0.0318558	0.0885636	-	-	-	gi|18252325|gb|AAL66194.1|AF386512_1/1.44823e-167/cytochrome P450 [Pyrus communis]	Glyma09g31850.1
Glyma07g38650	-	0	5	0.01	0.85	6.40939	0.0318558	0.0885553	GO:0016023//cytoplasmic membrane-bounded vesicle;GO:0016020//membrane;GO:0016023//cytoplasmic membrane-bounded vesicle;GO:0016020//membrane	-	-	gi|255646580|gb|ACU23764.1|/1.33808e-73/unknown [Glycine max]	Glyma07g38650.2
Glyma13g33920	-	0	5	0.01	0.85	6.40939	0.0318558	0.088547	-	-	-	gi|296088173|emb|CBI35665.3|/5.94585e-102/unnamed protein product [Vitis vinifera]	Glyma13g33920.1
Glyma15g21390	-	0	5	0.01	0.85	6.40939	0.0318558	0.0885386	-	-	-	gi|297736810|emb|CBI26011.3|/0/unnamed protein product [Vitis vinifera]	Glyma15g21390.1
Glyma16g33950	-	0	5	0.01	0.85	6.40939	0.0318558	0.0885303	-	-	-	gi|27764544|gb|AAO23074.1|/0/R 10 protein [Glycine max]	Glyma16g33950.1
Glyma18g05370	-	0	5	0.01	0.85	6.40939	0.0318558	0.088522	-	-	-	gi|255646917|gb|ACU23928.1|/2.98413e-96/unknown [Glycine max]	Glyma18g05370.1
Glyma08g11280	-	0	5	0.01	0.85	6.40939	0.0318558	0.0885136	-	-	-	gi|224069601|ref|XP_002303009.1|/4.01663e-107/predicted protein [Populus trichocarpa]	Glyma08g11280.1
Glyma13g32070	-	0	5	0.01	0.85	6.40939	0.0318558	0.0885053	-	-	-	gi|224076777|ref|XP_002304995.1|/1.34241e-16/predicted protein [Populus trichocarpa]	Glyma13g32070.1
Glyma13g20700	-	0	5	0.01	0.85	6.40939	0.0318558	0.088497	GO:0009536//plastid	GO:0003899//DNA-directed RNA polymerase activity;GO:0003700//sequence-specific DNA binding transcription factor activity;GO:0016987//sigma factor activity	GO:0006352//transcription initiation;GO:0006355//regulation of transcription, DNA-dependent	gi|225440035|ref|XP_002276710.1|/2.29518e-170/PREDICTED: hypothetical protein [Vitis vinifera]	Glyma13g20700.1
Glyma14g10940	-	0	5	0.01	0.85	6.40939	0.0318558	0.0884887	-	-	-	gi|225429524|ref|XP_002278933.1|/1.44387e-96/PREDICTED: hypothetical protein [Vitis vinifera]	Glyma14g10940.1
Glyma15g00750	-	0	5	0.01	0.85	6.40939	0.0318558	0.0884803	-	-	-	gi|255635421|gb|ACU18063.1|/4.59313e-109/unknown [Glycine max]	Glyma15g00750.1
Glyma06g00220	-	0	5	0.01	0.85	6.40939	0.0318558	0.088472	GO:0016020//membrane;GO:0016020//membrane	GO:0005351//sugar:hydrogen symporter activity;GO:0005351//sugar:hydrogen symporter activity	GO:0008643//carbohydrate transport;GO:0009987//cellular process;GO:0008643//carbohydrate transport;GO:0009987//cellular process	gi|224102781|ref|XP_002312798.1|/0/predicted protein [Populus trichocarpa]	Glyma06g00220.2
Glyma10g37910	-	0	5	0.01	0.85	6.40939	0.0318558	0.0884637	GO:0016023//cytoplasmic membrane-bounded vesicle	-	-	gi|224134853|ref|XP_002321921.1|/1.26814e-180/cytochrome P450 [Populus trichocarpa]	Glyma10g37910.1
Glyma14g36960	-	0	5	0.01	0.85	6.40939	0.0318558	0.0884554	-	-	-	gi|49781338|gb|AAT68475.1|/2.56876e-179/calcium/calmodulin-regulated receptor-like kinase [Medicago sativa]	Glyma14g36960.1
Glyma18g04140	-	0	5	0.01	0.85	6.40939	0.0318558	0.0884471	-	-	-	gi|225449444|ref|XP_002283100.1|/3.45542e-107/PREDICTED: hypothetical protein [Vitis vinifera]	Glyma18g04140.1
Glyma10g31970	-	0	5	0.01	0.85	6.40939	0.0318558	0.0884388	GO:0005739//mitochondrion	-	-	gi|255553959|ref|XP_002518020.1|/1.87284e-124/Protein SET DOMAIN GROUP, putative [Ricinus communis]	Glyma10g31970.1
Glyma19g21940	-	0	5	0.01	0.85	6.40939	0.0318558	0.0884305	-	-	-	gi|56744299|gb|AAW28578.1|/3.15849e-88/Putative gag-pol polyprotein, identical [Solanum demissum]	Glyma19g21940.1
Glyma20g03670	-	0	5	0.01	0.85	6.40939	0.0318558	0.0884221	-	-	-	gi|255638729|gb|ACU19669.1|/1.63414e-31/unknown [Glycine max]	Glyma20g03670.1
Glyma09g28590	-	0	5	0.01	0.85	6.40939	0.0318558	0.0884138	-	-	-	gi|224079411|ref|XP_002305855.1|/7.58056e-108/predicted protein [Populus trichocarpa]	Glyma09g28590.1
Glyma16g27380	-	0	5	0.01	0.85	6.40939	0.0318558	0.0884055	-	GO:0005515//protein binding	-	gi|224146438|ref|XP_002326007.1|/0/predicted protein [Populus trichocarpa]	Glyma16g27380.1
Glyma11g19540	-	0	5	0.01	0.85	6.40939	0.0318558	0.0883972	GO:0005886//plasma membrane;GO:0005886//plasma membrane	GO:0005515//protein binding;GO:0005515//protein binding	-	gi|224132092|ref|XP_002328183.1|/2.84759e-54/predicted protein [Populus trichocarpa]	Glyma11g19540.3
Glyma10g36210	-	0	5	0.01	0.85	6.40939	0.0318558	0.0883889	-	-	-	gi|297735822|emb|CBI18542.3|/0/unnamed protein product [Vitis vinifera]	Glyma10g36210.1
Glyma03g39040	-	0	5	0.01	0.85	6.40939	0.0318558	0.0883806	-	GO:0030528//transcription regulator activity;GO:0003677//DNA binding	GO:0045449//regulation of transcription	gi|255639822|gb|ACU20204.1|/1.18516e-131/unknown [Glycine max]	Glyma03g39040.1
Glyma06g07720	-	0	5	0.01	0.85	6.40939	0.0318558	0.0883723	-	-	-	-	Glyma06g07720.1
Glyma17g11830	-	0	5	0.01	0.85	6.40939	0.0318558	0.088364	GO:0016020//membrane	-	-	gi|144925078|gb|ABP03876.1|/5.50232e-162/Hly-III related proteins [Medicago truncatula]	Glyma17g11830.1
Glyma09g06650	-	0	5	0.01	0.85	6.40939	0.0318558	0.0883557	-	-	-	gi|255645283|gb|ACU23138.1|/1.52694e-152/unknown [Glycine max]	Glyma09g06650.1
Glyma04g34990	-	0	5	0.01	0.85	6.40939	0.0318558	0.0883474	-	GO:0005515//protein binding	-	gi|224140399|ref|XP_002323570.1|/7.4644e-51/predicted protein [Populus trichocarpa]	Glyma04g34990.1
Glyma03g32400	-	0	5	0.01	0.85	6.40939	0.0318558	0.0883391	-	-	-	gi|255571200|ref|XP_002526550.1|/1.90492e-74/DUF26 domain-containing protein 2 precursor, putative [Ricinus communis]	Glyma03g32400.1
Glyma10g29680	-	0	5	0.01	0.85	6.40939	0.0318558	0.0883308	-	-	-	gi|255542586|ref|XP_002512356.1|/1.63454e-100/conserved hypothetical protein [Ricinus communis]	Glyma10g29680.1
Glyma17g18940	-	0	5	0.01	0.85	6.40939	0.0318558	0.0883226	-	-	-	gi|255572363|ref|XP_002527120.1|/3.57583e-17/Protein ABC1, mitochondrial precursor, putative [Ricinus communis]	Glyma17g18940.1
Glyma20g12740	-	0	5	0.01	0.85	6.40939	0.0318558	0.0883143	-	-	-	gi|117290|sp|P21727.1|TPT_PEA/7.09717e-26/RecName: Full=Triose phosphate/phosphate translocator, chloroplastic; Short=cTPT; AltName: Full=p36; AltName: Full=E30; Flags: Precursor	Glyma20g12740.1
Glyma14g08670	-	0	5	0.01	0.85	6.40939	0.0318558	0.088306	-	-	-	gi|77551587|gb|ABA94384.1|/1.69238e-22/hypothetical protein LOC_Os11g35910 [Oryza sativa (japonica cultivar-group)]	Glyma14g08670.1
Glyma08g45060	-	0	5	0.01	0.85	6.40939	0.0318558	0.0882977	-	-	-	gi|255645750|gb|ACU23368.1|/1.11533e-116/unknown [Glycine max]	Glyma08g45060.1
Glyma08g06890	-	0	5	0.01	0.85	6.40939	0.0318558	0.0882894	GO:0009536//plastid;GO:0009536//plastid;GO:0009536//plastid	-	GO:0006812//cation transport;GO:0006812//cation transport;GO:0006812//cation transport	gi|255554533|ref|XP_002518305.1|/0/Glutathione-regulated potassium-efflux system protein kefB, putative [Ricinus communis]	Glyma08g06890.1
Glyma09g29090	-	0	5	0.01	0.85	6.40939	0.0318558	0.0882811	-	-	-	gi|225454577|ref|XP_002267544.1|/1.18735e-109/PREDICTED: hypothetical protein [Vitis vinifera]	Glyma09g29090.1
Glyma17g04930	-	0	5	0.01	0.85	6.40939	0.0318558	0.0882728	-	-	-	gi|255645780|gb|ACU23382.1|/8.89473e-122/unknown [Glycine max]	Glyma17g04930.2
Glyma06g13220	-	0	5	0.01	0.85	6.40939	0.0318558	0.0882646	-	-	-	gi|255637966|gb|ACU19299.1|/3.195e-76/unknown [Glycine max]	Glyma06g13220.1
Glyma15g29560	-	0	5	0.01	0.85	6.40939	0.0318558	0.0882563	-	-	-	gi|255647410|gb|ACU24170.1|/2.7599e-21/unknown [Glycine max]	Glyma15g29560.1
Glyma19g33290	-	0	5	0.01	0.85	6.40939	0.0318558	0.088248	-	-	-	gi|225441529|ref|XP_002280711.1|/1.35241e-70/PREDICTED: hypothetical protein [Vitis vinifera]	Glyma19g33290.1
Glyma02g42400	-	0	5	0.01	0.85	6.40939	0.0318558	0.0882397	-	-	-	gi|225448408|ref|XP_002273406.1|/3.05179e-58/PREDICTED: hypothetical protein [Vitis vinifera]	Glyma02g42400.1
Glyma20g24120	-	0	5	0.01	0.85	6.40939	0.0318558	0.0882315	-	-	-	-	Glyma20g24120.1
Glyma07g06220	-	0	5	0.01	0.85	6.40939	0.0318558	0.0882232	-	-	-	gi|224135235|ref|XP_002322017.1|/0/predicted protein [Populus trichocarpa]	Glyma07g06220.1
Glyma07g33610	-	0	5	0.01	0.85	6.40939	0.0318558	0.0882149	GO:0009536//plastid	-	-	gi|255555439|ref|XP_002518756.1|/2.6993e-149/conserved hypothetical protein [Ricinus communis]	Glyma07g33610.1
Glyma10g07240	-	0	5	0.01	0.85	6.40939	0.0318558	0.0882066	-	-	-	gi|255556796|ref|XP_002519431.1|/5.53812e-94/protein with unknown function [Ricinus communis]	Glyma10g07240.1
Glyma03g29320	-	0	5	0.01	0.85	6.40939	0.0318558	0.0881984	-	-	-	gi|225441840|ref|XP_002278289.1|/3.52266e-156/PREDICTED: hypothetical protein [Vitis vinifera]	Glyma03g29320.2
Glyma13g32980	-	0	5	0.01	0.85	6.40939	0.0318558	0.0881901	-	-	-	gi|217075084|gb|ACJ85902.1|/1.80417e-64/unknown [Medicago truncatula]	Glyma13g32980.1
Glyma13g39030	-	0	5	0.01	0.85	6.40939	0.0318558	0.0881818	-	-	-	gi|225464844|ref|XP_002272510.1|/6.77461e-23/PREDICTED: hypothetical protein [Vitis vinifera]	Glyma13g39030.1
Glyma20g15970	-	0	5	0.01	0.85	6.40939	0.0318558	0.0881736	-	-	-	gi|297804770|ref|XP_002870269.1|/8.42646e-99/predicted protein [Arabidopsis lyrata subsp. lyrata]	Glyma20g15970.1
Glyma12g32650	-	0	5	0.01	0.85	6.40939	0.0318558	0.0881653	-	-	-	gi|38194913|gb|AAR13301.1|/9.35637e-108/anthocyanin acyltransferase [Phaseolus vulgaris]	Glyma12g32650.1
Glyma07g39730	-	0	5	0.01	0.85	6.40939	0.0318558	0.0881571	-	-	-	gi|224137228|ref|XP_002322505.1|/1.17007e-17/predicted protein [Populus trichocarpa]	Glyma07g39730.1
Glyma10g28170	GmphyA1	0	5	0.01	0.85	6.40939	0.0318558	0.0881488	GO:0016020//membrane	GO:0005524//ATP binding;GO:0008020//G-protein coupled photoreceptor activity;GO:0042803//protein homodimerization activity;GO:0000155//two-component sensor activity	GO:0009585//red, far-red light phototransduction;GO:0000160//two-component signal transduction system (phosphorelay);GO:0017006//protein-tetrapyrrole linkage;GO:0018106//peptidyl-histidine phosphorylation;GO:0006355//regulation of transcription, DNA-dependent;GO:0018298//protein-chromophore linkage	gi|207367148|dbj|BAG72094.1|/0/phytochrome A [Glycine max]	Glyma10g28170.1
Glyma09g00270	-	0	5	0.01	0.85	6.40939	0.0318558	0.0881405	-	-	-	gi|225443724|ref|XP_002265304.1|/1.91595e-77/PREDICTED: hypothetical protein [Vitis vinifera]	Glyma09g00270.1
Glyma01g10390	-	0	5	0.01	0.85	6.40939	0.0318558	0.0881323	GO:0005730//nucleolus	-	-	gi|297794383|ref|XP_002865076.1|/1.61623e-24/zinc finger family protein [Arabidopsis lyrata subsp. lyrata]	Glyma01g10390.1
Glyma14g05110	-	0	5	0.01	0.85	6.40939	0.0318558	0.088124	-	-	-	gi|255631113|gb|ACU15922.1|/3.88731e-72/unknown [Glycine max]	Glyma14g05110.1
Glyma01g05830	-	0	5	0.01	0.85	6.40939	0.0318558	0.0881158	GO:0009536//plastid	-	-	gi|225425668|ref|XP_002269694.1|/0/PREDICTED: hypothetical protein [Vitis vinifera]	Glyma01g05830.1
Glyma14g02630	-	0	5	0.01	0.85	6.40939	0.0318558	0.0881075	-	-	-	gi|166835923|gb|ABY90133.1|/1.12635e-133/geranyl-diphosphate synthase [Glycine max]	Glyma14g02630.1
Glyma02g14410	-	0	5	0.01	0.85	6.40939	0.0318558	0.0880993	-	-	-	gi|255637288|gb|ACU18974.1|/1.143e-20/unknown [Glycine max]	Glyma02g14410.1
Glyma07g08900	-	0	5	0.01	0.85	6.40939	0.0318558	0.088091	-	-	-	gi|255555547|ref|XP_002518810.1|/0/electron transporter, putative [Ricinus communis]	Glyma07g08900.1
Glyma19g28010	-	0	5	0.01	0.85	6.40939	0.0318558	0.0880828	-	-	-	gi|255631526|gb|ACU16130.1|/5.0568e-36/unknown [Glycine max]	Glyma19g28010.1
Glyma10g28180	-	0	5	0.01	0.85	6.40939	0.0318558	0.0880745	GO:0009536//plastid	GO:0004818//glutamate-tRNA ligase activity;GO:0005524//ATP binding	GO:0006424//glutamyl-tRNA aminoacylation	gi|255543064|ref|XP_002512595.1|/0/glutamyl-tRNA synthetase, cytoplasmic, putative [Ricinus communis]	Glyma10g28180.1
Glyma07g38300	-	0	5	0.01	0.85	6.40939	0.0318558	0.0880663	-	-	-	gi|224100283|ref|XP_002311814.1|/0/predicted protein [Populus trichocarpa]	Glyma07g38300.1
Glyma18g46220	-	0	5	0.01	0.85	6.40939	0.0318558	0.0880581	-	-	-	gi|124360236|gb|ABN08249.1|/3.61256e-142/SAM (and some other nucleotide) binding motif [Medicago truncatula]	Glyma18g46220.1
Glyma04g36920	-	0	5	0.01	0.85	6.40939	0.0318558	0.0880498	-	-	-	gi|224121918|ref|XP_002318705.1|/6.14383e-32/predicted protein [Populus trichocarpa]	Glyma04g36920.1
Glyma17g35650	-	0	5	0.01	0.85	6.40939	0.0318558	0.0880416	-	-	-	gi|29420787|dbj|BAC66615.1|/0/L-asparaginase [Glycine max]	Glyma17g35650.1
Glyma13g27540	-	0	5	0.01	0.85	6.40939	0.0318558	0.0880333	-	-	-	gi|302144145|emb|CBI23250.3|/2.04616e-157/unnamed protein product [Vitis vinifera]	Glyma13g27540.1
Glyma17g16330	-	0	5	0.01	0.85	6.40939	0.0318558	0.0880251	-	-	-	gi|92886081|gb|ABE88091.1|/6.41665e-138/Transferase family [Medicago truncatula]	Glyma17g16330.1
Glyma02g04280	-	0	5	0.01	0.85	6.40939	0.0318558	0.0880169	GO:0030131//clathrin adaptor complex	-	GO:0016192//vesicle-mediated transport;GO:0006886//intracellular protein transport	gi|224100165|ref|XP_002311769.1|/0/predicted protein [Populus trichocarpa]	Glyma02g04280.1
Glyma10g27970	-	0	5	0.01	0.85	6.40939	0.0318558	0.0880086	-	-	-	gi|255548205|ref|XP_002515159.1|/0/Ubiquinone biosynthesis protein coq-8, putative [Ricinus communis]	Glyma10g27970.1
Glyma02g03640	-	0	5	0.01	0.85	6.40939	0.0318558	0.0880004	GO:0005739//mitochondrion	-	-	gi|225424775|ref|XP_002266929.1|/1.99005e-147/PREDICTED: hypothetical protein [Vitis vinifera]	Glyma02g03640.1
Glyma12g32440	-	0	5	0.01	0.85	6.40939	0.0318558	0.0879922	-	-	-	gi|147773344|emb|CAN78179.1|/0/hypothetical protein [Vitis vinifera]	Glyma12g32440.1
Glyma18g42610	-	0	5	0.01	0.85	6.40939	0.0318558	0.087984	-	-	-	gi|223452528|gb|ACM89591.1|/0/leucine-rich repeat family protein / protein kinase family protein [Glycine max]	Glyma18g42610.1
Glyma04g43150	-	0	5	0.01	0.85	6.40939	0.0318558	0.0879757	-	-	-	gi|89511764|emb|CAJ84440.1|/0/auxin influx carrier [Lupinus albus]	Glyma04g43150.1
Glyma16g26090	-	0	5	0.01	0.85	6.40939	0.0318558	0.0879675	-	-	-	gi|225698200|gb|ACO07297.1|/0/MLO1 [Pisum sativum]	Glyma16g26090.1
Glyma14g07390	-	0	5	0.01	0.85	6.40939	0.0318558	0.0879593	-	-	-	gi|225449491|ref|XP_002278587.1|/1.18754e-156/PREDICTED: hypothetical protein [Vitis vinifera]	Glyma14g07390.1
Glyma10g09410	-	0	5	0.01	0.85	6.40939	0.0318558	0.0879511	-	GO:0005515//protein binding	-	gi|225440739|ref|XP_002275458.1|/2.90557e-163/PREDICTED: hypothetical protein [Vitis vinifera]	Glyma10g09410.1
Glyma17g08400	-	0	5	0.01	0.85	6.40939	0.0318558	0.0879428	-	-	-	gi|255565049|ref|XP_002523517.1|/2.537e-135/chitinase, putative [Ricinus communis]	Glyma17g08400.1
Glyma05g01450	-	0	5	0.01	0.85	6.40939	0.0318558	0.0879346	-	-	-	gi|11933414|dbj|BAB19760.1|/0/nitrate transporter NRT1-5 [Glycine max]	Glyma05g01450.1
Glyma18g11620	-	0	5	0.01	0.85	6.40939	0.0318558	0.0879264	-	-	-	gi|255563945|ref|XP_002522972.1|/1.89023e-118/ubiquitin-conjugating enzyme variant, putative [Ricinus communis]	Glyma18g11620.1
Glyma13g31700	-	0	5	0.01	0.85	6.40939	0.0318558	0.0879182	-	-	-	gi|225468600|ref|XP_002264131.1|/0/PREDICTED: hypothetical protein [Vitis vinifera]	Glyma13g31700.1
Glyma12g14410	-	0	5	0.01	0.85	6.40939	0.0318558	0.08791	-	-	-	gi|255639636|gb|ACU20112.1|/8.80758e-16/unknown [Glycine max]	Glyma12g14410.1
Glyma13g42500	-	0	5	0.01	0.85	6.40939	0.0318558	0.0879018	GO:0009536//plastid	-	-	gi|124359345|gb|ABD28508.2|/1.70528e-126/Hydroxyacid dehydrogenase/reductase; 6-phosphogluconate dehydrogenase, C-terminal-like [Medicago truncatula]	Glyma13g42500.1
Glyma04g37630	-	0	5	0.01	0.85	6.40939	0.0318558	0.0878936	GO:0009536//plastid	GO:0005524//ATP binding;GO:0004674//protein serine/threonine kinase activity	GO:0006468//protein amino acid phosphorylation	gi|118483184|gb|ABK93496.1|/0/unknown [Populus trichocarpa]	Glyma04g37630.1
Glyma13g02090	-	0	5	0.01	0.85	6.40939	0.0318558	0.0878854	-	-	-	gi|291482278|emb|CBK55661.1|/3.84844e-57/sulphate transporter [Astragalus drummondii]	Glyma13g02090.1
Glyma10g11410	-	0	5	0.01	0.85	6.40939	0.0318558	0.0878771	-	-	-	gi|224132106|ref|XP_002321257.1|/2.58801e-76/cytochrome P450 [Populus trichocarpa]	Glyma10g11410.1
Glyma20g37160	-	0	5	0.01	0.85	6.40939	0.0318558	0.0878689	-	-	-	gi|255638316|gb|ACU19470.1|/6.10354e-138/unknown [Glycine max]	Glyma20g37160.1
Glyma09g27720	-	0	5	0.01	0.85	6.40939	0.0318558	0.0878607	-	GO:0005515//protein binding	-	gi|224076504|ref|XP_002304953.1|/5.11522e-160/predicted protein [Populus trichocarpa]	Glyma09g27720.1
Glyma09g33060	-	0	5	0.01	0.85	6.40939	0.0318558	0.0878525	-	-	-	gi|225431423|ref|XP_002280019.1|/0/PREDICTED: hypothetical protein [Vitis vinifera]	Glyma09g33060.1
Glyma10g37770	-	0	5	0.01	0.85	6.40939	0.0318558	0.0878443	GO:0044464//cell part	-	-	gi|255545242|ref|XP_002513682.1|/4.35743e-92/conserved hypothetical protein [Ricinus communis]	Glyma10g37770.1
Glyma18g01920	-	0	5	0.01	0.85	6.40939	0.0318558	0.0878361	-	-	-	gi|224081122|ref|XP_002306301.1|/1.46691e-107/predicted protein [Populus trichocarpa]	Glyma18g01920.1
Glyma20g26260	-	0	5	0.01	0.85	6.40939	0.0318558	0.0878279	-	-	-	gi|225456106|ref|XP_002281466.1|/0/PREDICTED: hypothetical protein [Vitis vinifera]	Glyma20g26260.1
Glyma01g38570	-	0	5	0.01	0.85	6.40939	0.0318558	0.0878197	-	-	-	gi|255585152|ref|XP_002533281.1|/2.52745e-175/pentatricopeptide repeat-containing protein, putative [Ricinus communis]	Glyma01g38570.1
Glyma04g39390	-	0	5	0.01	0.85	6.40939	0.0318558	0.0878115	-	-	-	gi|255644591|gb|ACU22798.1|/0/unknown [Glycine max]	Glyma04g39390.1
Glyma17g11860	-	0	5	0.01	0.85	6.40939	0.0318558	0.0878033	-	-	-	gi|144925074|gb|ABP03872.1|/3.41265e-175/Exostosin-like [Medicago truncatula]	Glyma17g11860.1
Glyma11g20000	-	0	5	0.01	0.85	6.40939	0.0318558	0.0877952	-	GO:0046872//metal ion binding;GO:0004462//lactoylglutathione lyase activity;GO:0046872//metal ion binding;GO:0004462//lactoylglutathione lyase activity;GO:0046872//metal ion binding;GO:0004462//lactoylglutathione lyase activity	-	gi|255630246|gb|ACU15478.1|/3.99333e-107/unknown [Glycine max]	Glyma11g20000.3
Glyma10g02130	-	0	5	0.01	0.85	6.40939	0.0318558	0.087787	-	-	-	gi|6009979|dbj|BAA85150.1|/0/endo-1,4-beta-glucanase [Pisum sativum]	Glyma10g02130.1
Glyma09g37900	-	0	5	0.01	0.85	6.40939	0.0318558	0.0877788	-	-	-	gi|223452528|gb|ACM89591.1|/0/leucine-rich repeat family protein / protein kinase family protein [Glycine max]	Glyma09g37900.1
Glyma07g05580	-	0	5	0.01	0.85	6.40939	0.0318558	0.0877706	-	-	-	gi|119710158|gb|ABL96300.1|/0/granule-bound starch synthase [Glycine max]	Glyma07g05580.2
Glyma01g29490	-	0	5	0.01	0.85	6.40939	0.0318558	0.0877624	-	-	-	gi|217073112|gb|ACJ84915.1|/3.7743e-25/unknown [Medicago truncatula]	Glyma01g29490.1
Glyma11g11510	-	0	5	0.01	0.85	6.40939	0.0318558	0.0877542	GO:0016020//membrane;GO:0005737//cytoplasm	GO:0005525//GTP binding	GO:0007264//small GTPase mediated signal transduction	gi|255645375|gb|ACU23184.1|/6.28831e-103/unknown [Glycine max]	Glyma11g11510.1
Glyma20g32060	-	0	5	0.01	0.85	6.40939	0.0318558	0.087746	-	-	-	-	Glyma20g32060.1
Glyma18g48520	-	0	5	0.01	0.85	6.40939	0.0318558	0.0877379	-	-	-	gi|124359473|gb|ABN05911.1|/1.54373e-60/Peptidase S8 and S53, subtilisin, kexin, sedolisin [Medicago truncatula]	Glyma18g48520.1
Glyma05g38110	-	0	5	0.01	0.85	6.40939	0.0318558	0.0877297	-	-	-	gi|225426801|ref|XP_002283030.1|/3.30802e-93/PREDICTED: hypothetical protein [Vitis vinifera]	Glyma05g38110.1
Glyma05g24940	-	0	5	0.01	0.85	6.40939	0.0318558	0.0877215	-	-	-	gi|225447836|ref|XP_002270803.1|/6.93732e-178/PREDICTED: hypothetical protein [Vitis vinifera]	Glyma05g24940.1
Glyma06g08460	-	0	5	0.01	0.85	6.40939	0.0318558	0.0877133	-	-	-	gi|225430135|ref|XP_002282081.1|/0/PREDICTED: hypothetical protein [Vitis vinifera]	Glyma06g08460.1
Glyma06g14140	-	0	5	0.01	0.85	6.40939	0.0318558	0.0877051	GO:0009536//plastid	-	-	gi|255634767|gb|ACU17745.1|/1.30946e-98/unknown [Glycine max]	Glyma06g14140.1
Glyma04g41940	-	0	5	0.01	0.85	6.40939	0.0318558	0.087697	-	-	-	gi|255570390|ref|XP_002526154.1|/2.08458e-71/conserved hypothetical protein [Ricinus communis]	Glyma04g41940.1
Glyma01g29350	-	0	5	0.01	0.85	6.40939	0.0318558	0.0876888	-	-	-	gi|302142829|emb|CBI20124.3|/6.57498e-61/unnamed protein product [Vitis vinifera]	Glyma01g29350.1
Glyma07g17830	-	0	5	0.01	0.85	6.40939	0.0318558	0.0876806	-	-	-	gi|225440650|ref|XP_002274247.1|/4.79801e-60/PREDICTED: hypothetical protein [Vitis vinifera]	Glyma07g17830.1
Glyma19g29060	-	0	5	0.01	0.85	6.40939	0.0318558	0.0876725	-	-	-	gi|87162632|gb|ABD28427.1|/0/Glycoside hydrolase, family 3, N-terminal; Glycoside hydrolase, family 3, C-terminal [Medicago truncatula]	Glyma19g29060.1
Glyma20g22210	-	0	5	0.01	0.85	6.40939	0.0318558	0.0876643	-	-	-	gi|87241323|gb|ABD33181.1|/0/Pectinacetylesterase [Medicago truncatula]	Glyma20g22210.1
Glyma08g22730	-	0	5	0.01	0.85	6.40939	0.0318558	0.0876561	-	-	GO:0008610//lipid biosynthetic process	gi|289065765|gb|ADC80920.1|/2.44897e-148/delta-9 fatty acid desaturase [Vernicia fordii]	Glyma08g22730.1
Glyma13g44420	-	0	5	0.01	0.85	6.40939	0.0318558	0.087648	-	-	-	gi|224128504|ref|XP_002329020.1|/0/predicted protein [Populus trichocarpa]	Glyma13g44420.2
Glyma14g02650	-	0	5	0.01	0.85	6.40939	0.0318558	0.0876398	-	-	-	gi|255648034|gb|ACU24473.1|/4.46229e-106/unknown [Glycine max]	Glyma14g02650.1
Glyma13g34160	-	0	5	0.01	0.85	6.40939	0.0318558	0.0876316	-	-	-	gi|225461754|ref|XP_002285533.1|/2.90583e-161/PREDICTED: hypothetical protein [Vitis vinifera]	Glyma13g34160.1
Glyma01g42840	-	0	5	0.01	0.85	6.40939	0.0318558	0.0876235	-	GO:0004602//glutathione peroxidase activity	GO:0055114//oxidation reduction;GO:0006979//response to oxidative stress	gi|255628911|gb|ACU14800.1|/1.18322e-92/unknown [Glycine max]	Glyma01g42840.1
Glyma12g16440	-	0	5	0.01	0.85	6.40939	0.0318558	0.0876153	-	-	-	gi|255647400|gb|ACU24165.1|/4.09978e-120/unknown [Glycine max]	Glyma12g16440.1
Glyma02g02820	-	0	5	0.01	0.85	6.40939	0.0318558	0.0876072	-	-	-	gi|147833683|emb|CAN62089.1|/2.43164e-148/hypothetical protein [Vitis vinifera]	Glyma02g02820.1
Glyma12g12400	-	0	5	0.01	0.85	6.40939	0.0318558	0.087599	-	-	-	gi|302143273|emb|CBI21834.3|/5.69662e-58/unnamed protein product [Vitis vinifera]	Glyma12g12400.1
Glyma11g00440	-	0	5	0.01	0.85	6.40939	0.0318558	0.0875908	-	-	-	gi|225429041|ref|XP_002268374.1|/3.11835e-138/PREDICTED: hypothetical protein isoform 3 [Vitis vinifera]	Glyma11g00440.1
Glyma08g12930	-	0	5	0.01	0.85	6.40939	0.0318558	0.0875827	GO:0009536//plastid	-	-	gi|224135469|ref|XP_002322081.1|/2.77587e-163/predicted protein [Populus trichocarpa]	Glyma08g12930.1
Glyma17g11100	-	0	5	0.01	0.85	6.40939	0.0318558	0.0875745	-	-	-	gi|255547317|ref|XP_002514716.1|/0/conserved hypothetical protein [Ricinus communis]	Glyma17g11100.1
Glyma08g17660	-	0	5	0.01	0.85	6.40939	0.0318558	0.0875664	-	-	-	gi|297823357|ref|XP_002879561.1|/5.66236e-81/aspartyl protease family protein [Arabidopsis lyrata subsp. lyrata]	Glyma08g17660.1
Glyma11g13350	-	0	5	0.01	0.85	6.40939	0.0318558	0.0875582	-	-	-	gi|255646300|gb|ACU23634.1|/2.93115e-80/unknown [Glycine max]	Glyma11g13350.1
Glyma19g44580	-	0	5	0.01	0.85	6.40939	0.0318558	0.0875501	GO:0009536//plastid	-	-	gi|292668943|gb|ADE41126.1|/2.69119e-51/AP2 domain class transcription factor [Malus x domestica]	Glyma19g44580.1
Glyma09g36480	-	0	5	0.01	0.85	6.40939	0.0318558	0.087542	GO:0005739//mitochondrion;GO:0005739//mitochondrion	-	-	gi|255539721|ref|XP_002510925.1|/0/hydrolase, putative [Ricinus communis]	Glyma09g36480.2
Glyma07g29400	-	0	5	0.01	0.85	6.40939	0.0318558	0.0875338	-	-	-	gi|255632665|gb|ACU16684.1|/2.92329e-106/unknown [Glycine max]	Glyma07g29400.1
Glyma01g42650	-	0	5	0.01	0.85	6.40939	0.0318558	0.0875257	-	-	-	gi|225426809|ref|XP_002276478.1|/2.30147e-78/PREDICTED: hypothetical protein [Vitis vinifera]	Glyma01g42650.1
Glyma06g06890	-	0	5	0.01	0.85	6.40939	0.0318558	0.0875175	-	-	-	gi|210160856|gb|ACJ09316.1|/7.71289e-164/KNAT3-like transcription factor [Juglans nigra]	Glyma06g06890.2
Glyma12g31020	-	0	5	0.01	0.85	6.40939	0.0318558	0.0875094	-	-	-	gi|255568946|ref|XP_002525443.1|/3.24099e-154/transcription factor, putative [Ricinus communis]	Glyma12g31020.1
Glyma06g19500	-	0	5	0.01	0.85	6.40939	0.0318558	0.0875013	-	-	-	gi|225457064|ref|XP_002283021.1|/0/PREDICTED: hypothetical protein [Vitis vinifera]	Glyma06g19500.1
Glyma06g45250	-	0	5	0.01	0.85	6.40939	0.0318558	0.0874931	GO:0016023//cytoplasmic membrane-bounded vesicle	-	-	gi|255637039|gb|ACU18852.1|/1.24351e-19/unknown [Glycine max]	Glyma06g45250.1
Glyma17g14810	-	0	5	0.01	0.85	6.40939	0.0318558	0.087485	-	-	-	gi|147819097|emb|CAN64505.1|/5.60403e-21/hypothetical protein [Vitis vinifera]	Glyma17g14810.1
Glyma05g30150	-	0	5	0.01	0.85	6.40939	0.0318558	0.0874769	-	-	-	gi|255648191|gb|ACU24549.1|/0/unknown [Glycine max]	Glyma05g30150.1
Glyma16g04430	-	0	5	0.01	0.85	6.40939	0.0318558	0.0874687	-	-	-	gi|224123762|ref|XP_002319158.1|/5.10524e-75/predicted protein [Populus trichocarpa]	Glyma16g04430.1
Glyma06g00950	-	0	5	0.01	0.85	6.40939	0.0318558	0.0874606	-	-	-	gi|255628243|gb|ACU14466.1|/5.87159e-55/unknown [Glycine max]	Glyma06g00950.1
Glyma07g33370	-	0	5	0.01	0.85	6.40939	0.0318558	0.0874525	-	-	-	gi|255634937|gb|ACU17827.1|/0/unknown [Glycine max]	Glyma07g33370.1
Glyma03g31600	-	0	5	0.01	0.85	6.40939	0.0318558	0.0874443	-	-	-	gi|255639586|gb|ACU20087.1|/0/unknown [Glycine max]	Glyma03g31600.1
Glyma13g22700	-	0	5	0.01	0.85	6.40939	0.0318558	0.0874362	GO:0043190//ATP-binding cassette (ABC) transporter complex;GO:0009536//plastid	GO:0042626//ATPase activity, coupled to transmembrane movement of substances;GO:0003918//DNA topoisomerase (ATP-hydrolyzing) activity;GO:0005524//ATP binding	GO:0006810//transport;GO:0006265//DNA topological change	gi|255552969|ref|XP_002517527.1|/0/ATP-dependent transporter, putative [Ricinus communis]	Glyma13g22700.1
Glyma20g36830	-	0	5	0.01	0.85	6.40939	0.0318558	0.0874281	-	-	-	gi|224131246|ref|XP_002328491.1|/2.05404e-126/predicted protein [Populus trichocarpa]	Glyma20g36830.1
Glyma10g15690	-	0	5	0.01	0.85	6.40939	0.0318558	0.08742	-	-	-	-	Glyma10g15690.1
Glyma05g04760	-	0	5	0.01	0.85	6.40939	0.0318558	0.0874118	-	-	-	gi|224071105|ref|XP_002303358.1|/9.0396e-91/predicted protein [Populus trichocarpa]	Glyma05g04760.1
Glyma09g39650	-	0	5	0.01	0.85	6.40939	0.0318558	0.0874037	-	-	-	gi|255636132|gb|ACU18409.1|/2.81714e-132/unknown [Glycine max]	Glyma09g39650.2
Glyma10g35100	GMCP3	0	5	0.01	0.85	6.40939	0.0318558	0.0873956	-	-	-	gi|479060|emb|CAA83673.1|/0/cysteine proteinase [Glycine max]	Glyma10g35100.1
Glyma17g07660	-	0	5	0.01	0.85	6.40939	0.0318558	0.0873875	-	-	-	-	Glyma17g07660.1
Glyma11g35560	-	0	5	0.01	0.85	6.40939	0.0318558	0.0873794	-	-	-	gi|297736572|emb|CBI25443.3|/3.42797e-57/unnamed protein product [Vitis vinifera]	Glyma11g35560.1
Glyma10g04490	-	0	5	0.01	0.85	6.40939	0.0318558	0.0873713	-	-	-	gi|224065569|ref|XP_002301862.1|/7.91241e-28/predicted protein [Populus trichocarpa]	Glyma10g04490.1
Glyma14g34440	-	0	5	0.01	0.85	6.40939	0.0318558	0.0873631	-	-	-	gi|148908973|gb|ABR17590.1|/4.09544e-29/unknown [Picea sitchensis]	Glyma14g34440.1
Glyma1555s00200	-	0	4	0.01	0.68	6.08746	0.063508	0.150149	-	-	-	-	Glyma1555s00200.1
Glyma08g25510	-	0	4	0.01	0.68	6.08746	0.063508	0.150137	-	-	-	gi|239992735|gb|ACS36783.1|/1.33448e-117/unknown [Glycine max]	Glyma08g25510.1
Glyma04g38700	-	0	4	0.01	0.68	6.08746	0.063508	0.150125	-	-	-	gi|229335617|gb|ACQ57001.1|/1.2413e-180/PAD4 [Glycine max]	Glyma04g38700.1
Glyma02g18620	-	0	4	0.01	0.68	6.08746	0.063508	0.150113	-	-	-	gi|118484228|gb|ABK93994.1|/2.66052e-102/unknown [Populus trichocarpa]	Glyma02g18620.1
Glyma07g26240	-	0	4	0.01	0.68	6.08746	0.063508	0.150101	-	-	-	gi|297744039|emb|CBI37009.3|/5.98994e-163/unnamed protein product [Vitis vinifera]	Glyma07g26240.1
Glyma09g02000	-	0	4	0.01	0.68	6.08746	0.063508	0.150089	-	-	-	gi|224097522|ref|XP_002310971.1|/1.02725e-33/predicted protein [Populus trichocarpa]	Glyma09g02000.1
Glyma10g12500	-	0	4	0.01	0.68	6.08746	0.063508	0.150077	GO:0016023//cytoplasmic membrane-bounded vesicle	-	-	gi|255647232|gb|ACU24084.1|/6.02009e-121/unknown [Glycine max]	Glyma10g12500.1
Glyma15g04870	-	0	4	0.01	0.68	6.08746	0.063508	0.150065	-	-	-	gi|255582077|ref|XP_002531835.1|/7.07805e-130/receptor serine-threonine protein kinase, putative [Ricinus communis]	Glyma15g04870.1
Glyma08g15740	-	0	4	0.01	0.68	6.08746	0.063508	0.150053	-	-	-	gi|255635135|gb|ACU17924.1|/1.11775e-73/unknown [Glycine max]	Glyma08g15740.2
Glyma01g01320	-	0	4	0.01	0.68	6.08746	0.063508	0.150041	-	-	-	gi|32470647|gb|AAP45173.1|/2.63188e-22/hypothetical protein SBB1_14t00005 [Solanum bulbocastanum]	Glyma01g01320.1
Glyma13g27450	-	0	4	0.01	0.68	6.08746	0.063508	0.150029	-	-	-	gi|255647793|gb|ACU24357.1|/2.45517e-78/unknown [Glycine max]	Glyma13g27450.1
Glyma07g05710	-	0	4	0.01	0.68	6.08746	0.063508	0.150017	-	-	-	gi|255631578|gb|ACU16156.1|/3.87687e-49/unknown [Glycine max]	Glyma07g05710.1
Glyma06g47120	-	0	4	0.01	0.68	6.08746	0.063508	0.150005	-	-	-	gi|84453202|dbj|BAE71198.1|/5.38665e-143/putative transporter-like protein [Trifolium pratense]	Glyma06g47120.1
Glyma19g02380	-	0	4	0.01	0.68	6.08746	0.063508	0.149993	-	-	-	gi|36957183|gb|AAQ87020.1|/1.2774e-141/VDAC1.2 [Lotus japonicus]	Glyma19g02380.1
Glyma17g07770	-	0	4	0.01	0.68	6.08746	0.063508	0.149981	-	-	-	gi|224143875|ref|XP_002325105.1|/0/predicted protein [Populus trichocarpa]	Glyma17g07770.1
Glyma04g06900	-	0	4	0.01	0.68	6.08746	0.063508	0.149969	-	-	-	gi|224141931|ref|XP_002324314.1|/0/predicted protein [Populus trichocarpa]	Glyma04g06900.1
Glyma16g01290	-	0	4	0.01	0.68	6.08746	0.063508	0.149957	-	-	-	gi|225442050|ref|XP_002272277.1|/6.39508e-53/PREDICTED: hypothetical protein [Vitis vinifera]	Glyma16g01290.1
Glyma18g32850	-	0	4	0.01	0.68	6.08746	0.063508	0.149945	-	-	-	gi|255635974|gb|ACU18333.1|/1.00587e-105/unknown [Glycine max]	Glyma18g32850.1
Glyma09g33590	-	0	4	0.01	0.68	6.08746	0.063508	0.149933	-	-	-	gi|255636814|gb|ACU18740.1|/0/unknown [Glycine max]	Glyma09g33590.2
Glyma10g43160	-	0	4	0.01	0.68	6.08746	0.063508	0.149921	-	-	-	gi|297830662|ref|XP_002883213.1|/6.82972e-61/zinc finger family protein [Arabidopsis lyrata subsp. lyrata]	Glyma10g43160.1
Glyma10g01960	Galacturonosyltransferase-like 7	0	4	0.01	0.68	6.08746	0.063508	0.149909	-	-	-	gi|22331906|ref|NP_191825.2|/1.31846e-163/GATL7 (Galacturonosyltransferase-like 7); polygalacturonate 4-alpha-galacturonosyltransferase/ transferase, transferring glycosyl groups / transferase, transferring hexosyl groups [Arabidopsis thaliana]	Glyma10g01960.1
Glyma12g09740	-	0	4	0.01	0.68	6.08746	0.063508	0.149897	-	-	-	gi|225464872|ref|XP_002272987.1|/2.00243e-103/PREDICTED: hypothetical protein [Vitis vinifera]	Glyma12g09740.1
Glyma16g26280	-	0	4	0.01	0.68	6.08746	0.063508	0.149885	-	-	-	gi|255628637|gb|ACU14663.1|/1.10664e-56/unknown [Glycine max]	Glyma16g26280.1
Glyma04g02990	-	0	4	0.01	0.68	6.08746	0.063508	0.149873	-	-	-	gi|302142586|emb|CBI19789.3|/1.38972e-69/unnamed protein product [Vitis vinifera]	Glyma04g02990.1
Glyma10g30140	-	0	4	0.01	0.68	6.08746	0.063508	0.149861	-	-	-	gi|255645072|gb|ACU23035.1|/3.83092e-167/unknown [Glycine max]	Glyma10g30140.3
Glyma19g06760	-	0	4	0.01	0.68	6.08746	0.063508	0.149849	-	-	-	gi|124359490|gb|ABN05928.1|/2.97197e-10/MADF; Homeodomain-like [Medicago truncatula]	Glyma19g06760.1
Glyma13g02790	-	0	4	0.01	0.68	6.08746	0.063508	0.149837	-	-	-	gi|255626025|gb|ACU13357.1|/5.16799e-18/unknown [Glycine max]	Glyma13g02790.1
Glyma20g00840	-	0	4	0.01	0.68	6.08746	0.063508	0.149825	-	-	-	gi|225425946|ref|XP_002273614.1|/1.83311e-123/PREDICTED: hypothetical protein [Vitis vinifera]	Glyma20g00840.1
Glyma02g08730	-	0	4	0.01	0.68	6.08746	0.063508	0.149813	-	-	-	-	Glyma02g08730.1
Glyma17g04570	-	0	4	0.01	0.68	6.08746	0.063508	0.149801	-	-	-	gi|297736816|emb|CBI26017.3|/3.6081e-128/unnamed protein product [Vitis vinifera]	Glyma17g04570.1
Glyma10g00930	-	0	4	0.01	0.68	6.08746	0.063508	0.149789	GO:0005634//nucleus	GO:0003677//DNA binding	GO:0045449//regulation of transcription	gi|5139802|dbj|BAA81730.1|/3.21476e-140/GmMYB29A1 [Glycine max]	Glyma10g00930.1
Glyma09g36910	-	0	4	0.01	0.68	6.08746	0.063508	0.149777	-	-	-	gi|225436245|ref|XP_002275285.1|/0/PREDICTED: hypothetical protein [Vitis vinifera]	Glyma09g36910.1
Glyma13g26010	-	0	4	0.01	0.68	6.08746	0.063508	0.149766	-	-	-	gi|255631228|gb|ACU15981.1|/2.57526e-97/unknown [Glycine max]	Glyma13g26010.4
Glyma17g13770	-	0	4	0.01	0.68	6.08746	0.063508	0.149754	-	-	-	gi|255540297|ref|XP_002511213.1|/0/nucleolar protein nop56, putative [Ricinus communis]	Glyma17g13770.1
Glyma19g37280	-	0	4	0.01	0.68	6.08746	0.063508	0.149742	-	-	-	gi|225441082|ref|XP_002264567.1|/0/PREDICTED: hypothetical protein [Vitis vinifera]	Glyma19g37280.1
Glyma19g45280	-	0	4	0.01	0.68	6.08746	0.063508	0.14973	-	GO:0016702//oxidoreductase activity, acting on single donors with incorporation of molecular oxygen, incorporation of two atoms of oxygen	GO:0006633//fatty acid biosynthetic process	gi|14589309|emb|CAC43237.1|/0/lipoxygenase [Sesbania rostrata]	Glyma19g45280.1
Glyma09g38700	-	0	4	0.01	0.68	6.08746	0.063508	0.149718	GO:0044464//cell part	-	-	gi|49035698|gb|AAT48629.1|/3.24861e-109/putative auxin efflux carrier protein 9 [Medicago truncatula]	Glyma09g38700.1
Glyma11g33490	-	0	4	0.01	0.68	6.08746	0.063508	0.149706	-	-	-	gi|298204850|emb|CBI34157.3|/7.86233e-51/unnamed protein product [Vitis vinifera]	Glyma11g33490.1
Glyma14g05490	-	0	4	0.01	0.68	6.08746	0.063508	0.149694	-	GO:0042802//identical protein binding	-	gi|255580072|ref|XP_002530869.1|/1.14763e-110/Ubiquitin-protein ligase bre-1, putative [Ricinus communis]	Glyma14g05490.1
Glyma11g35680	-	0	4	0.01	0.68	6.08746	0.063508	0.149682	-	-	-	gi|255559547|ref|XP_002520793.1|/3.60203e-175/ATP-dependent helicase, putative [Ricinus communis]	Glyma11g35680.1
Glyma16g10000	-	0	4	0.01	0.68	6.08746	0.063508	0.14967	-	-	-	gi|224105055|ref|XP_002313669.1|/8.59798e-82/predicted protein [Populus trichocarpa]	Glyma16g10000.1
Glyma03g41950	-	0	4	0.01	0.68	6.08746	0.063508	0.149658	-	-	-	gi|297745488|emb|CBI40568.3|/2.61562e-102/unnamed protein product [Vitis vinifera]	Glyma03g41950.1
Glyma15g01850	-	0	4	0.01	0.68	6.08746	0.063508	0.149646	-	-	-	gi|255550008|ref|XP_002516055.1|/2.08932e-39/hypothetical protein RCOM_1494490 [Ricinus communis]	Glyma15g01850.1
Glyma10g29800	-	0	4	0.01	0.68	6.08746	0.063508	0.149634	GO:0009536//plastid;GO:0009536//plastid	-	-	gi|255542546|ref|XP_002512336.1|/8.28367e-80/conserved hypothetical protein [Ricinus communis]	Glyma10g29800.2
Glyma18g45870	-	0	4	0.01	0.68	6.08746	0.063508	0.149622	GO:0005739//mitochondrion;GO:0005731//nucleolus organizer region	GO:0035197//siRNA binding	GO:0009561//megagametogenesis;GO:0007143//female meiosis;GO:0033169//histone H3-K9 demethylation;GO:0055046//microgametogenesis;GO:0007140//male meiosis	gi|224106886|ref|XP_002314317.1|/1.4239e-13/argonaute protein group [Populus trichocarpa]	Glyma18g45870.1
Glyma02g39890	-	0	4	0.01	0.68	6.08746	0.063508	0.14961	-	-	-	gi|255627621|gb|ACU14155.1|/2.76775e-114/unknown [Glycine max]	Glyma02g39890.1
Glyma11g32940	-	0	4	0.01	0.68	6.08746	0.063508	0.149598	-	-	-	gi|302143704|emb|CBI22565.3|/1.63447e-77/unnamed protein product [Vitis vinifera]	Glyma11g32940.2
Glyma05g14310	-	0	4	0.01	0.68	6.08746	0.063508	0.149586	-	-	-	gi|255317084|gb|ACU01861.1|/2.51842e-158/unknown protein [Glycine max]	Glyma05g14310.1
Glyma15g03770	-	0	4	0.01	0.68	6.08746	0.063508	0.149574	GO:0016023//cytoplasmic membrane-bounded vesicle	-	-	gi|224053368|ref|XP_002297785.1|/0/predicted protein [Populus trichocarpa]	Glyma15g03770.1
Glyma19g37930	-	0	4	0.01	0.68	6.08746	0.063508	0.149563	GO:0005739//mitochondrion	-	-	gi|255640925|gb|ACU20744.1|/1.30982e-43/unknown [Glycine max]	Glyma19g37930.1
Glyma19g37370	-	0	4	0.01	0.68	6.08746	0.063508	0.149551	-	-	-	gi|255626059|gb|ACU13374.1|/3.39014e-51/unknown [Glycine max]	Glyma19g37370.2
Glyma05g36600	-	0	4	0.01	0.68	6.08746	0.063508	0.149539	-	-	-	gi|62433284|dbj|BAD95470.1|/0/BiP [Glycine max]	Glyma05g36600.1
Glyma01g43280	-	0	4	0.01	0.68	6.08746	0.063508	0.149527	-	-	-	gi|255537655|ref|XP_002509894.1|/0/Na(+)/H(+) antiporter, putative [Ricinus communis]	Glyma01g43280.1
Glyma08g19400	-	0	4	0.01	0.68	6.08746	0.063508	0.149515	-	-	-	gi|224093940|ref|XP_002310051.1|/7.0077e-39/predicted protein [Populus trichocarpa]	Glyma08g19400.1
Glyma19g39590	-	0	4	0.01	0.68	6.08746	0.063508	0.149503	-	-	-	gi|296086607|emb|CBI32242.3|/2.34988e-155/unnamed protein product [Vitis vinifera]	Glyma19g39590.1
Glyma02g10730	-	0	4	0.01	0.68	6.08746	0.063508	0.149491	-	-	-	gi|224053517|ref|XP_002297852.1|/1.78898e-137/predicted protein [Populus trichocarpa]	Glyma02g10730.1
Glyma09g33190	-	0	4	0.01	0.68	6.08746	0.063508	0.149479	-	-	-	gi|255589338|ref|XP_002534923.1|/6.52005e-40/conserved hypothetical protein [Ricinus communis]	Glyma09g33190.2
Glyma19g40290	-	0	4	0.01	0.68	6.08746	0.063508	0.149467	-	-	-	gi|225437529|ref|XP_002275599.1|/0/PREDICTED: hypothetical protein [Vitis vinifera]	Glyma19g40290.1
Glyma07g19140	-	0	4	0.01	0.68	6.08746	0.063508	0.149455	-	-	-	gi|255642447|gb|ACU21487.1|/0/unknown [Glycine max]	Glyma07g19140.2
Glyma13g02620	-	0	4	0.01	0.68	6.08746	0.063508	0.149443	-	GO:0004672//protein kinase activity	-	gi|224063138|ref|XP_002301009.1|/0/predicted protein [Populus trichocarpa]	Glyma13g02620.1
Glyma08g18540	-	0	4	0.01	0.68	6.08746	0.063508	0.149431	-	-	-	gi|255578160|ref|XP_002529949.1|/1.51859e-175/heat shock protein binding protein, putative [Ricinus communis]	Glyma08g18540.2
Glyma05g26130	-	0	4	0.01	0.68	6.08746	0.063508	0.14942	-	-	-	-	Glyma05g26130.1
Glyma11g35480	-	0	4	0.01	0.68	6.08746	0.063508	0.149408	-	-	-	gi|255626423|gb|ACU13556.1|/5.4271e-131/unknown [Glycine max]	Glyma11g35480.1
Glyma09g04500	-	0	4	0.01	0.68	6.08746	0.063508	0.149396	-	-	-	gi|225431860|ref|XP_002271465.1|/9.35243e-58/PREDICTED: hypothetical protein [Vitis vinifera]	Glyma09g04500.1
Glyma08g41490	-	0	4	0.01	0.68	6.08746	0.063508	0.149384	-	-	-	gi|255580599|ref|XP_002531123.1|/1.55701e-125/chromodomain helicase DNA binding protein, putative [Ricinus communis]	Glyma08g41490.1
Glyma15g30830	DYAD|MFG13.3|MFG13_3|SWITCH1	0	4	0.01	0.68	6.08746	0.063508	0.149372	-	-	-	gi|30696040|ref|NP_568757.2|/9.25153e-106/SWI1 (SWITCH1); phospholipase C [Arabidopsis thaliana]	Glyma15g30830.1
Glyma09g39850	-	0	4	0.01	0.68	6.08746	0.063508	0.14936	-	-	-	gi|87162647|gb|ABD28442.1|/8.04737e-124/Short-chain dehydrogenase/reductase SDR [Medicago truncatula]	Glyma09g39850.1
Glyma01g36150	-	0	4	0.01	0.68	6.08746	0.063508	0.149348	GO:0016020//membrane	GO:0022891//substrate-specific transmembrane transporter activity	GO:0006810//transport	gi|224102781|ref|XP_002312798.1|/0/predicted protein [Populus trichocarpa]	Glyma01g36150.1
Glyma09g11740	-	0	4	0.01	0.68	6.08746	0.063508	0.149336	-	-	-	gi|255638122|gb|ACU19375.1|/8.23099e-169/unknown [Glycine max]	Glyma09g11740.1
Glyma07g38780	-	0	4	0.01	0.68	6.08746	0.063508	0.149324	-	-	-	gi|255640366|gb|ACU20471.1|/1.34987e-52/unknown [Glycine max]	Glyma07g38780.1
Glyma08g03870	-	0	4	0.01	0.68	6.08746	0.063508	0.149313	-	-	-	gi|225445120|ref|XP_002280513.1|/4.46727e-162/PREDICTED: hypothetical protein [Vitis vinifera]	Glyma08g03870.1
Glyma06g18170	-	0	4	0.01	0.68	6.08746	0.063508	0.149301	-	-	-	gi|225456767|ref|XP_002276501.1|/0/PREDICTED: hypothetical protein [Vitis vinifera]	Glyma06g18170.1
Glyma16g30630	-	0	4	0.01	0.68	6.08746	0.063508	0.149289	-	-	-	gi|92897763|gb|ABE93875.1|/2.0996e-86/Leucine-rich repeat [Medicago truncatula]	Glyma16g30630.1
Glyma11g06770	-	0	4	0.01	0.68	6.08746	0.063508	0.149277	-	-	-	gi|217072372|gb|ACJ84546.1|/5.56836e-99/unknown [Medicago truncatula]	Glyma11g06770.1
Glyma05g19630	-	0	4	0.01	0.68	6.08746	0.063508	0.149265	-	GO:0005515//protein binding	-	gi|255565216|ref|XP_002523600.1|/2.79522e-88/ATP binding protein, putative [Ricinus communis]	Glyma05g19630.1
Glyma06g21930	-	0	4	0.01	0.68	6.08746	0.063508	0.149253	-	-	-	gi|77563563|gb|ABB00038.1|/3.2804e-103/reverse transcriptase family member [Glycine max]	Glyma06g21930.1
Glyma01g40510	-	0	4	0.01	0.68	6.08746	0.063508	0.149241	GO:0005739//mitochondrion	GO:0030170//pyridoxal phosphate binding;GO:0031071//cysteine desulfurase activity	GO:0006534//cysteine metabolic process	gi|224095228|ref|XP_002310363.1|/0/predicted protein [Populus trichocarpa]	Glyma01g40510.1
Glyma02g27930	-	0	4	0.01	0.68	6.08746	0.063508	0.149229	-	GO:0016491//oxidoreductase activity	GO:0008610//lipid biosynthetic process	gi|118138511|pdb|2IUJ|A/2.54437e-72/Chain A, Crystal Structure Of Soybean Lipoxygenase-B	Glyma02g27930.1
Glyma10g34890	-	0	4	0.01	0.68	6.08746	0.063508	0.149218	GO:0009536//plastid	-	-	gi|225449681|ref|XP_002264924.1|/3.5974e-160/PREDICTED: hypothetical protein [Vitis vinifera]	Glyma10g34890.1
Glyma01g03130	-	0	4	0.01	0.68	6.08746	0.063508	0.149206	-	-	-	gi|255578319|ref|XP_002530026.1|/7.66651e-142/leucine-rich repeat-containing protein, putative [Ricinus communis]	Glyma01g03130.1
Glyma19g02020	-	0	4	0.01	0.68	6.08746	0.063508	0.149194	-	-	-	gi|255552770|ref|XP_002517428.1|/1.26631e-56/hypothetical protein RCOM_0853160 [Ricinus communis]	Glyma19g02020.1
Glyma02g19630	-	0	4	0.01	0.68	6.08746	0.063508	0.149182	-	-	-	gi|147811049|emb|CAN67925.1|/0/hypothetical protein [Vitis vinifera]	Glyma02g19630.1
Glyma02g33110	-	0	4	0.01	0.68	6.08746	0.063508	0.14917	-	-	-	gi|255577246|ref|XP_002529505.1|/9.79101e-153/conserved hypothetical protein [Ricinus communis]	Glyma02g33110.1
Glyma02g35260	-	0	4	0.01	0.68	6.08746	0.063508	0.149158	-	-	-	gi|255566149|ref|XP_002524062.1|/0/conserved hypothetical protein [Ricinus communis]	Glyma02g35260.1
Glyma06g09360	-	0	4	0.01	0.68	6.08746	0.063508	0.149146	GO:0016020//membrane	-	-	gi|255550884|ref|XP_002516490.1|/0/conserved hypothetical protein [Ricinus communis]	Glyma06g09360.1
Glyma17g38080	-	0	4	0.01	0.68	6.08746	0.063508	0.149134	-	-	-	gi|19911575|dbj|BAB86891.1|/2.56979e-46/syringolide-induced protein 14-1-1 [Glycine max]	Glyma17g38080.1
Glyma18g52170	-	0	4	0.01	0.68	6.08746	0.063508	0.149123	-	-	-	gi|255547628|ref|XP_002514871.1|/3.1307e-31/hypothetical protein RCOM_1078930 [Ricinus communis]	Glyma18g52170.1
Glyma08g14280	-	0	4	0.01	0.68	6.08746	0.063508	0.149111	GO:0009536//plastid;GO:0009536//plastid;GO:0009536//plastid;GO:0009536//plastid;GO:0009536//plastid	-	-	gi|255584279|ref|XP_002532876.1|/7.52839e-118/2-deoxyglucose-6-phosphate phosphatase, putative [Ricinus communis]	Glyma08g14280.3
Glyma08g41700	-	0	4	0.01	0.68	6.08746	0.063508	0.149099	-	-	-	gi|302143511|emb|CBI22072.3|/2.16836e-14/unnamed protein product [Vitis vinifera]	Glyma08g41700.1
Glyma07g14930	-	0	4	0.01	0.68	6.08746	0.063508	0.149087	GO:0016023//cytoplasmic membrane-bounded vesicle	-	-	gi|255546301|ref|XP_002514210.1|/1.9192e-180/Pectinesterase PPE8B precursor, putative [Ricinus communis]	Glyma07g14930.1
Glyma06g25110	-	0	4	0.01	0.68	6.08746	0.063508	0.149075	-	-	-	gi|224091833|ref|XP_002309364.1|/0/predicted protein [Populus trichocarpa]	Glyma06g25110.1
Glyma20g05630	-	0	4	0.01	0.68	6.08746	0.063508	0.149063	-	-	-	-	Glyma20g05630.1
Glyma08g44700	-	0	4	0.01	0.68	6.08746	0.063508	0.149052	-	-	-	gi|217074506|gb|ACJ85613.1|/2.72201e-171/unknown [Medicago truncatula]	Glyma08g44700.1
Glyma15g19600	-	0	4	0.01	0.68	6.08746	0.063508	0.14904	-	-	-	gi|223452333|gb|ACM89494.1|/0/kinase-like protein [Glycine max]	Glyma15g19600.1
Glyma08g12860	-	0	4	0.01	0.68	6.08746	0.063508	0.149028	-	-	-	gi|297740633|emb|CBI30815.3|/0/unnamed protein product [Vitis vinifera]	Glyma08g12860.1
Glyma12g29120	-	0	4	0.01	0.68	6.08746	0.063508	0.149016	GO:0016023//cytoplasmic membrane-bounded vesicle	-	-	gi|255579669|ref|XP_002530674.1|/0/endomembrane protein emp70, putative [Ricinus communis]	Glyma12g29120.1
Glyma10g27630	-	0	4	0.01	0.68	6.08746	0.063508	0.149004	-	-	-	gi|296083715|emb|CBI23704.3|/5.82737e-86/unnamed protein product [Vitis vinifera]	Glyma10g27630.1
Glyma11g18290	-	0	4	0.01	0.68	6.08746	0.063508	0.148992	GO:0043231//intracellular membrane-bounded organelle	-	-	gi|87240323|gb|ABD32181.1|/0/Helix-loop-helix DNA-binding [Medicago truncatula]	Glyma11g18290.1
Glyma19g26980	-	0	4	0.01	0.68	6.08746	0.063508	0.148981	-	-	-	gi|297733711|emb|CBI14958.3|/4.99873e-42/unnamed protein product [Vitis vinifera]	Glyma19g26980.1
Glyma17g32050	-	0	4	0.01	0.68	6.08746	0.063508	0.148969	-	-	-	gi|224089274|ref|XP_002308671.1|/0/predicted protein [Populus trichocarpa]	Glyma17g32050.1
Glyma03g01000	-	0	4	0.01	0.68	6.08746	0.063508	0.148957	-	-	-	gi|255569408|ref|XP_002525671.1|/1.74421e-59/Protein WUSCHEL, putative [Ricinus communis]	Glyma03g01000.1
Glyma16g25200	-	0	4	0.01	0.68	6.08746	0.063508	0.148945	-	-	-	gi|118488557|gb|ABK96091.1|/6.10448e-154/unknown [Populus trichocarpa]	Glyma16g25200.2
Glyma18g00680	-	0	4	0.01	0.68	6.08746	0.063508	0.148933	-	-	-	gi|255537067|ref|XP_002509600.1|/8.75744e-116/nucleic acid binding protein, putative [Ricinus communis]	Glyma18g00680.1
Glyma06g42850	-	0	4	0.01	0.68	6.08746	0.063508	0.148921	GO:0016023//cytoplasmic membrane-bounded vesicle	-	-	gi|62909955|dbj|BAD97435.1|/2.68699e-137/peroxidase [Pisum sativum]	Glyma06g42850.1
Glyma15g09920	-	0	4	0.01	0.68	6.08746	0.063508	0.14891	-	-	-	gi|225443916|ref|XP_002278480.1|/9.44986e-149/PREDICTED: hypothetical protein [Vitis vinifera]	Glyma15g09920.1
Glyma14g34200	-	0	4	0.01	0.68	6.08746	0.063508	0.148898	-	-	-	gi|255628249|gb|ACU14469.1|/6.66778e-29/unknown [Glycine max]	Glyma14g34200.1
Glyma08g25590	-	0	4	0.01	0.68	6.08746	0.063508	0.148886	-	-	-	gi|224096626|ref|XP_002310677.1|/0/predicted protein [Populus trichocarpa]	Glyma08g25590.1
Glyma0028s00200	-	0	4	0.01	0.68	6.08746	0.063508	0.148874	-	-	-	gi|224114133|ref|XP_002316676.1|/3.26165e-28/predicted protein [Populus trichocarpa]	Glyma0028s00200.1
Glyma18g46960	-	0	4	0.01	0.68	6.08746	0.063508	0.148862	-	-	-	gi|255639485|gb|ACU20037.1|/1.5002e-73/unknown [Glycine max]	Glyma18g46960.1
Glyma04g17020	-	0	4	0.01	0.68	6.08746	0.063508	0.14885	-	GO:0005515//protein binding	-	gi|225465817|ref|XP_002263469.1|/0/PREDICTED: hypothetical protein [Vitis vinifera]	Glyma04g17020.1
Glyma14g09540	-	0	4	0.01	0.68	6.08746	0.063508	0.148839	-	-	-	gi|110931676|gb|ABH02837.1|/4.97262e-143/MYB transcription factor MYB81 [Glycine max]	Glyma14g09540.1
Glyma09g20270	-	0	4	0.01	0.68	6.08746	0.063508	0.148827	-	-	-	gi|224131024|ref|XP_002328434.1|/0/cytochrome P450 [Populus trichocarpa]	Glyma09g20270.2
Glyma02g00920	-	0	4	0.01	0.68	6.08746	0.063508	0.148815	-	-	-	gi|255548205|ref|XP_002515159.1|/0/Ubiquinone biosynthesis protein coq-8, putative [Ricinus communis]	Glyma02g00920.1
Glyma18g50380	-	0	4	0.01	0.68	6.08746	0.063508	0.148803	-	-	-	gi|225451729|ref|XP_002277032.1|/2.13835e-113/PREDICTED: hypothetical protein [Vitis vinifera]	Glyma18g50380.1
Glyma15g39850	-	0	4	0.01	0.68	6.08746	0.063508	0.148791	-	-	-	gi|297737842|emb|CBI27043.3|/8.70098e-11/unnamed protein product [Vitis vinifera]	Glyma15g39850.1
Glyma15g06980	-	0	4	0.01	0.68	6.08746	0.063508	0.14878	-	-	-	gi|255555103|ref|XP_002518589.1|/2.09743e-38/conserved hypothetical protein [Ricinus communis]	Glyma15g06980.1
Glyma08g07460	-	0	4	0.01	0.68	6.08746	0.063508	0.148768	-	-	-	gi|255563200|ref|XP_002522603.1|/2.89026e-114/Leucoanthocyanidin dioxygenase, putative [Ricinus communis]	Glyma08g07460.1
Glyma09g36510	-	0	4	0.01	0.68	6.08746	0.063508	0.148756	-	-	-	gi|13877739|gb|AAK43947.1|AF370132_1/0/unknown protein [Arabidopsis thaliana]	Glyma09g36510.1
Glyma10g11570	-	0	4	0.01	0.68	6.08746	0.063508	0.148744	GO:0009524//phragmoplast;GO:0005634//nucleus	-	GO:0008152//metabolic process	gi|255553550|ref|XP_002517816.1|/1.27863e-177/tRNA-dihydrouridine synthase A, putative [Ricinus communis]	Glyma10g11570.1
Glyma03g25770	-	0	4	0.01	0.68	6.08746	0.063508	0.148732	-	-	-	gi|225453346|ref|XP_002270527.1|/2.36182e-85/PREDICTED: hypothetical protein [Vitis vinifera]	Glyma03g25770.1
Glyma01g01750	-	0	4	0.01	0.68	6.08746	0.063508	0.148721	-	-	-	gi|147867333|emb|CAN83281.1|/2.94281e-149/hypothetical protein [Vitis vinifera]	Glyma01g01750.1
Glyma02g08400	-	0	4	0.01	0.68	6.08746	0.063508	0.148709	-	-	-	gi|4838149|gb|AAD30865.1|AF117885_1/1.35249e-87/seed maturation protein PM31 [Glycine max]	Glyma02g08400.1
Glyma18g53810	-	0	4	0.01	0.68	6.08746	0.063508	0.148697	-	-	-	gi|255581670|ref|XP_002531638.1|/0/casein kinase, putative [Ricinus communis]	Glyma18g53810.1
Glyma15g14620	-	0	4	0.01	0.68	6.08746	0.063508	0.148685	GO:0005634//nucleus;GO:0005634//nucleus	GO:0003677//DNA binding;GO:0003677//DNA binding	GO:0045449//regulation of transcription;GO:0045449//regulation of transcription	gi|149727839|gb|ABR28334.1|/2.51289e-93/MYB transcription factor MYB39 [Medicago truncatula]	Glyma15g14620.1
Glyma08g10030	-	0	4	0.01	0.68	6.08746	0.063508	0.148674	-	-	-	gi|255573728|ref|XP_002527785.1|/2.28622e-158/Serine/threonine-protein kinase PBS1, putative [Ricinus communis]	Glyma08g10030.1
Glyma20g36180	-	0	4	0.01	0.68	6.08746	0.063508	0.148662	-	-	-	gi|225448715|ref|XP_002280870.1|/0/PREDICTED: hypothetical protein isoform 1 [Vitis vinifera]	Glyma20g36180.1
Glyma03g12180	-	0	4	0.01	0.68	6.08746	0.063508	0.14865	-	-	-	-	Glyma03g12180.1
Glyma02g31470	-	0	4	0.01	0.68	6.08746	0.063508	0.148638	-	-	-	gi|225441775|ref|XP_002277828.1|/0/PREDICTED: hypothetical protein [Vitis vinifera]	Glyma02g31470.1
Glyma05g31220	-	0	4	0.01	0.68	6.08746	0.063508	0.148626	-	-	-	gi|255580882|ref|XP_002531260.1|/0/Root phototropism protein, putative [Ricinus communis]	Glyma05g31220.1
Glyma16g08270	-	0	4	0.01	0.68	6.08746	0.063508	0.148615	-	-	-	gi|225427649|ref|XP_002273482.1|/0/PREDICTED: hypothetical protein [Vitis vinifera]	Glyma16g08270.1
Glyma18g05720	-	0	4	0.01	0.68	6.08746	0.063508	0.148603	-	-	-	gi|225434311|ref|XP_002264896.1|/0/PREDICTED: hypothetical protein [Vitis vinifera]	Glyma18g05720.1
Glyma18g11070	-	0	4	0.01	0.68	6.08746	0.063508	0.148591	-	-	-	gi|255632622|gb|ACU16661.1|/5.72663e-24/unknown [Glycine max]	Glyma18g11070.1
Glyma10g42880	-	0	4	0.01	0.68	6.08746	0.063508	0.148579	-	-	-	gi|224080640|ref|XP_002306191.1|/5.56071e-86/predicted protein [Populus trichocarpa]	Glyma10g42880.1
Glyma13g37420	-	0	4	0.01	0.68	6.08746	0.063508	0.148568	GO:0009568	GO:0004181//metallocarboxypeptidase activity;GO:0008270//zinc ion binding	GO:0006508//proteolysis;GO:0019252//starch biosynthetic process;GO:0000398//nuclear mRNA splicing, via spliceosome	gi|255553813|ref|XP_002517947.1|/0/pre-mRNA splicing factor, putative [Ricinus communis]	Glyma13g37420.1
Glyma01g40270	-	0	4	0.01	0.68	6.08746	0.063508	0.148556	GO:0016020//membrane;GO:0005794//Golgi apparatus;GO:0005739//mitochondrion	GO:0016757//transferase activity, transferring glycosyl groups	-	gi|62700759|emb|CAI79403.1|/0/galactomannan galactosyltransferase [Senna occidentalis]	Glyma01g40270.1
Glyma05g26540	-	0	4	0.01	0.68	6.08746	0.063508	0.148544	-	-	-	gi|297738288|emb|CBI27489.3|/0/unnamed protein product [Vitis vinifera]	Glyma05g26540.1
Glyma18g19050	-	0	4	0.01	0.68	6.08746	0.063508	0.148532	GO:0009536//plastid	-	-	gi|255568816|ref|XP_002525379.1|/2.28056e-142/alcohol dehydrogenase, putative [Ricinus communis]	Glyma18g19050.1
Glyma19g05740	-	0	4	0.01	0.68	6.08746	0.063508	0.148521	-	-	-	gi|255646457|gb|ACU23707.1|/9.62063e-177/unknown [Glycine max]	Glyma19g05740.1
Glyma02g47980	-	0	4	0.01	0.68	6.08746	0.063508	0.148509	-	-	-	gi|225464746|ref|XP_002265138.1|/0/PREDICTED: hypothetical protein [Vitis vinifera]	Glyma02g47980.1
Glyma16g01930	-	0	4	0.01	0.68	6.08746	0.063508	0.148497	-	-	-	gi|225453676|ref|XP_002268822.1|/5.76019e-42/PREDICTED: hypothetical protein [Vitis vinifera]	Glyma16g01930.2
Glyma06g13050	-	0	4	0.01	0.68	6.08746	0.063508	0.148485	-	-	-	gi|255646227|gb|ACU23598.1|/0/unknown [Glycine max]	Glyma06g13050.1
Glyma06g18080	-	0	4	0.01	0.68	6.08746	0.063508	0.148474	-	-	-	gi|225456246|ref|XP_002279352.1|/0/PREDICTED: hypothetical protein [Vitis vinifera]	Glyma06g18080.1
Glyma15g38920	-	0	4	0.01	0.68	6.08746	0.063508	0.148462	-	-	-	gi|255636364|gb|ACU18521.1|/1.25837e-32/unknown [Glycine max]	Glyma15g38920.1
Glyma01g03330	-	0	4	0.01	0.68	6.08746	0.063508	0.14845	GO:0030131//clathrin adaptor complex;GO:0030131//clathrin adaptor complex;GO:0030131//clathrin adaptor complex	-	GO:0016192//vesicle-mediated transport;GO:0006886//intracellular protein transport;GO:0016192//vesicle-mediated transport;GO:0006886//intracellular protein transport;GO:0016192//vesicle-mediated transport;GO:0006886//intracellular protein transport	gi|224100165|ref|XP_002311769.1|/1.74954e-163/predicted protein [Populus trichocarpa]	Glyma01g03330.5
Glyma11g02390	-	0	4	0.01	0.68	6.08746	0.063508	0.148438	-	GO:0030170//pyridoxal phosphate binding;GO:0016769//transferase activity, transferring nitrogenous groups;GO:0016847//1-aminocyclopropane-1-carboxylate synthase activity	GO:0009058//biosynthetic process	gi|398957|sp|P31531.1|1A1C_SOYBN/0/RecName: Full=1-aminocyclopropane-1-carboxylate synthase; Short=ACC synthase; AltName: Full=S-adenosyl-L-methionine methylthioadenosine-lyase	Glyma11g02390.1
Glyma17g07970	-	0	4	0.01	0.68	6.08746	0.063508	0.148427	-	GO:0005509//calcium ion binding;GO:0005509//calcium ion binding;GO:0005509//calcium ion binding	-	gi|255625619|gb|ACU13154.1|/2.65967e-86/unknown [Glycine max]	Glyma17g07970.3
Glyma02g46800	-	0	4	0.01	0.68	6.08746	0.063508	0.148415	GO:0043190//ATP-binding cassette (ABC) transporter complex	GO:0042626//ATPase activity, coupled to transmembrane movement of substances;GO:0005524//ATP binding	GO:0006810//transport	gi|224061172|ref|XP_002300362.1|/0/multidrug resistance protein ABC transporter family [Populus trichocarpa]	Glyma02g46800.1
Glyma13g31820	-	0	4	0.01	0.68	6.08746	0.063508	0.148403	GO:0016023//cytoplasmic membrane-bounded vesicle;GO:0016023//cytoplasmic membrane-bounded vesicle;GO:0016023//cytoplasmic membrane-bounded vesicle;GO:0016023//cytoplasmic membrane-bounded vesicle	-	-	gi|224078896|ref|XP_002305670.1|/1.82271e-138/predicted protein [Populus trichocarpa]	Glyma13g31820.4
Glyma06g34320	-	0	4	0.01	0.68	6.08746	0.063508	0.148391	-	-	-	-	Glyma06g34320.1
Glyma05g28350	-	0	4	0.01	0.68	6.08746	0.063508	0.14838	-	GO:0004872//receptor activity;GO:0005515//protein binding;GO:0005524//ATP binding;GO:0004674//protein serine/threonine kinase activity	GO:0006468//protein amino acid phosphorylation	gi|90655934|gb|ABD96566.1|/0/Rhg4-like receptor kinase II [Glycine max]	Glyma05g28350.1
Glyma20g30990	-	0	4	0.01	0.68	6.08746	0.063508	0.148368	-	GO:0005515//protein binding;GO:0005515//protein binding;GO:0005515//protein binding	-	gi|145567026|gb|ABP81863.1|/1.70222e-111/LATE BLOOMER 1 [Pisum sativum]	Glyma20g30990.3
Glyma06g15700	-	0	4	0.01	0.68	6.08746	0.063508	0.148356	-	-	-	-	Glyma06g15700.1
Glyma02g40030	-	0	4	0.01	0.68	6.08746	0.063508	0.148344	-	-	-	gi|255627133|gb|ACU13911.1|/3.57599e-68/unknown [Glycine max]	Glyma02g40030.1
Glyma17g11990	-	0	4	0.01	0.68	6.08746	0.063508	0.148333	-	-	-	-	Glyma17g11990.1
Glyma10g32300	-	0	4	0.01	0.68	6.08746	0.063508	0.148321	-	-	-	gi|297737151|emb|CBI26352.3|/0/unnamed protein product [Vitis vinifera]	Glyma10g32300.1
Glyma02g30670	-	0	4	0.01	0.68	6.08746	0.063508	0.148309	-	-	-	gi|124360643|gb|ABN08632.1|/1.50129e-77/SBP [Medicago truncatula]	Glyma02g30670.1
Glyma17g06070	-	0	4	0.01	0.68	6.08746	0.063508	0.148297	-	-	-	gi|255546081|ref|XP_002514100.1|/0/ATP binding protein, putative [Ricinus communis]	Glyma17g06070.1
Glyma10g04810	-	0	4	0.01	0.68	6.08746	0.063508	0.148286	-	-	-	gi|147863415|emb|CAN81514.1|/0/hypothetical protein [Vitis vinifera]	Glyma10g04810.1
Glyma04g28020	-	0	4	0.01	0.68	6.08746	0.063508	0.148274	GO:0009536//plastid;GO:0009536//plastid	-	-	gi|118489422|gb|ABK96514.1|/3.45996e-49/unknown [Populus trichocarpa x Populus deltoides]	Glyma04g28020.1
Glyma07g29980	Conserved peptide upstream open reading frame 37	0	4	0.01	0.68	6.08746	0.063508	0.148262	-	-	-	gi|186530845|ref|NP_001119403.1|/1.56941e-15/CPuORF37 (Conserved peptide upstream open reading frame 37) [Arabidopsis thaliana]	Glyma07g29980.1
Glyma08g19190	-	0	4	0.01	0.68	6.08746	0.063508	0.148251	-	-	-	gi|255639780|gb|ACU20183.1|/5.68982e-48/unknown [Glycine max]	Glyma08g19190.1
Glyma03g27220	-	0	4	0.01	0.68	6.08746	0.063508	0.148239	-	-	-	gi|255541152|ref|XP_002511640.1|/1.26941e-48/conserved hypothetical protein [Ricinus communis]	Glyma03g27220.1
Glyma01g17030	-	0	4	0.01	0.68	6.08746	0.063508	0.148227	-	-	-	gi|255641164|gb|ACU20859.1|/5.24335e-176/unknown [Glycine max]	Glyma01g17030.1
Glyma11g07910	-	0	4	0.01	0.68	6.08746	0.063508	0.148215	-	-	-	gi|225431207|ref|XP_002271892.1|/0/PREDICTED: hypothetical protein [Vitis vinifera]	Glyma11g07910.2
Glyma10g43080	-	0	4	0.01	0.68	6.08746	0.063508	0.148204	-	-	-	gi|225465657|ref|XP_002271972.1|/0/PREDICTED: hypothetical protein [Vitis vinifera]	Glyma10g43080.1
Glyma01g27460	-	0	4	0.01	0.68	6.08746	0.063508	0.148192	-	-	-	gi|193584702|gb|ACF19651.1|/0/TIR-NBS-LRR RCT1-like resistance protein [Medicago sativa]	Glyma01g27460.1
Glyma10g33810	-	0	4	0.01	0.68	6.08746	0.063508	0.14818	-	-	-	gi|255626131|gb|ACU13410.1|/1.68757e-105/unknown [Glycine max]	Glyma10g33810.1
Glyma06g15570	-	0	4	0.01	0.68	6.08746	0.063508	0.148169	-	-	-	gi|255581995|ref|XP_002531795.1|/1.92408e-92/serine/threonine-protein kinase, putative [Ricinus communis]	Glyma06g15570.1
Glyma07g38810	-	0	4	0.01	0.68	6.08746	0.063508	0.148157	-	GO:0003676//nucleic acid binding;GO:0005524//ATP binding;GO:0008026//ATP-dependent helicase activity;GO:0003676//nucleic acid binding;GO:0005524//ATP binding;GO:0008026//ATP-dependent helicase activity	-	gi|217074248|gb|ACJ85484.1|/0/unknown [Medicago truncatula]	Glyma07g38810.2
Glyma19g26950	-	0	4	0.01	0.68	6.08746	0.063508	0.148145	-	-	-	gi|255637715|gb|ACU19180.1|/6.4002e-104/unknown [Glycine max]	Glyma19g26950.1
Glyma04g04470	-	0	4	0.01	0.68	6.08746	0.063508	0.148134	-	-	-	gi|83282998|gb|ABC01060.1|/1.91524e-156/L-asparaginase 2 [Phaseolus vulgaris]	Glyma04g04470.1
Glyma13g04150	-	0	4	0.01	0.68	6.08746	0.063508	0.148122	-	GO:0005515//protein binding	-	gi|225443237|ref|XP_002271902.1|/0/PREDICTED: hypothetical protein [Vitis vinifera]	Glyma13g04150.1
Glyma14g05460	-	0	4	0.01	0.68	6.08746	0.063508	0.14811	-	-	-	gi|255644834|gb|ACU22918.1|/3.46695e-143/unknown [Glycine max]	Glyma14g05460.1
Glyma03g06250	-	0	4	0.01	0.68	6.08746	0.063508	0.148098	-	-	-	gi|87162712|gb|ABD28507.1|/2.66817e-116/Leucine-rich repeat; Leucine-rich [Medicago truncatula]	Glyma03g06250.1
Glyma01g36980	-	0	4	0.01	0.68	6.08746	0.063508	0.148087	-	-	-	gi|225431096|ref|XP_002265360.1|/0/PREDICTED: hypothetical protein [Vitis vinifera]	Glyma01g36980.1
Glyma10g30840	-	0	4	0.01	0.68	6.08746	0.063508	0.148075	-	-	-	gi|255561959|ref|XP_002521988.1|/0/conserved hypothetical protein [Ricinus communis]	Glyma10g30840.1
Glyma13g09860	-	0	4	0.01	0.68	6.08746	0.063508	0.148063	-	-	-	-	Glyma13g09860.1
Glyma08g48240	-	0	4	0.01	0.68	6.08746	0.063508	0.148052	-	-	-	gi|19911195|dbj|BAB86924.1|/1.17577e-150/glucosyltransferase-6 [Vigna angularis]	Glyma08g48240.1
Glyma15g18790	-	0	4	0.01	0.68	6.08746	0.063508	0.14804	GO:0005634//nucleus	GO:0003899//DNA-directed RNA polymerase activity;GO:0000287//magnesium ion binding;GO:0032549//ribonucleoside binding;GO:0008270//zinc ion binding	GO:0006350//transcription	gi|255556051|ref|XP_002519060.1|/0/DNA-directed RNA polymerase II subunit, putative [Ricinus communis]	Glyma15g18790.1
Glyma13g25830	-	0	4	0.01	0.68	6.08746	0.063508	0.148028	-	-	-	-	Glyma13g25830.1
Glyma10g07330	-	0	4	0.01	0.68	6.08746	0.063508	0.148017	-	-	-	gi|116787427|gb|ABK24504.1|/5.44129e-07/unknown [Picea sitchensis]	Glyma10g07330.1
Glyma18g14910	-	0	4	0.01	0.68	6.08746	0.063508	0.148005	-	GO:0003677//DNA binding	GO:0045449//regulation of transcription	gi|296083843|emb|CBI24231.3|/5.2738e-124/unnamed protein product [Vitis vinifera]	Glyma18g14910.1
Glyma15g16890	-	0	4	0.01	0.68	6.08746	0.063508	0.147993	-	-	-	-	Glyma15g16890.1
Glyma15g06920	-	0	4	0.01	0.68	6.08746	0.063508	0.147982	-	-	-	gi|255636705|gb|ACU18688.1|/8.5372e-89/unknown [Glycine max]	Glyma15g06920.1
Glyma08g02830	-	0	4	0.01	0.68	6.08746	0.063508	0.14797	-	-	-	gi|255647972|gb|ACU24443.1|/9.49648e-56/unknown [Glycine max]	Glyma08g02830.1
Glyma03g14520	-	0	4	0.01	0.68	6.08746	0.063508	0.147958	-	GO:0003824//catalytic activity	-	gi|255642503|gb|ACU21515.1|/5.3471e-28/unknown [Glycine max]	Glyma03g14520.1
Glyma13g19920	-	0	4	0.01	0.68	6.08746	0.063508	0.147947	-	-	-	gi|94732079|emb|CAK03587.1|/1.20748e-32/PDR-like ABC-transporter [Glycine max]	Glyma13g19920.1
Glyma13g33300	-	0	4	0.01	0.68	6.08746	0.063508	0.147935	-	-	-	gi|67077814|dbj|BAD99508.1|/3.10106e-173/gibberellin 2-oxidase [Vigna angularis]	Glyma13g33300.1
Glyma13g04710	-	0	4	0.01	0.68	6.08746	0.063508	0.147923	-	-	-	gi|5915845|sp|O49859.1|C82A4_SOYBN/0/RecName: Full=Cytochrome P450 82A4; AltName: Full=Cytochrome P450 CP9	Glyma13g04710.1
Glyma11g04030	-	0	4	0.01	0.68	6.08746	0.063508	0.147912	-	-	-	gi|255627077|gb|ACU13883.1|/4.03441e-99/unknown [Glycine max]	Glyma11g04030.1
Glyma18g53520	-	0	4	0.01	0.68	6.08746	0.063508	0.1479	-	-	-	gi|296087293|emb|CBI33667.3|/0/unnamed protein product [Vitis vinifera]	Glyma18g53520.1
Glyma12g01190	-	0	4	0.01	0.68	6.08746	0.063508	0.147888	-	-	-	gi|255626975|gb|ACU13832.1|/6.30956e-61/unknown [Glycine max]	Glyma12g01190.1
Glyma12g06650	-	0	4	0.01	0.68	6.08746	0.063508	0.147877	-	-	-	gi|255586186|ref|XP_002533752.1|/1.17628e-162/transcription factor, putative [Ricinus communis]	Glyma12g06650.1
Glyma11g08680	-	0	4	0.01	0.68	6.08746	0.063508	0.147865	-	GO:0005515//protein binding	-	gi|255579606|ref|XP_002530644.1|/1.48291e-134/aberrant large forked product, putative [Ricinus communis]	Glyma11g08680.1
Glyma09g03070	-	0	4	0.01	0.68	6.08746	0.063508	0.147853	-	-	-	gi|255562306|ref|XP_002522160.1|/5.19383e-73/conserved hypothetical protein [Ricinus communis]	Glyma09g03070.2
Glyma13g41570	-	0	4	0.01	0.68	6.08746	0.063508	0.147842	-	-	-	gi|255639155|gb|ACU19877.1|/3.99765e-163/unknown [Glycine max]	Glyma13g41570.1
Glyma08g22380	-	0	4	0.01	0.68	6.08746	0.063508	0.14783	-	-	-	gi|297743386|emb|CBI36253.3|/6.51473e-160/unnamed protein product [Vitis vinifera]	Glyma08g22380.1
Glyma15g21040	-	0	4	0.01	0.68	6.08746	0.063508	0.147818	-	-	-	gi|297736821|emb|CBI26022.3|/4.3456e-150/unnamed protein product [Vitis vinifera]	Glyma15g21040.1
Glyma08g14000	-	0	4	0.01	0.68	6.08746	0.063508	0.147807	-	-	-	gi|224110864|ref|XP_002315662.1|/3.26866e-93/predicted protein [Populus trichocarpa]	Glyma08g14000.1
Glyma13g09720	-	0	4	0.01	0.68	6.08746	0.063508	0.147795	-	-	-	gi|212717149|gb|ACJ37416.1|/7.11295e-23/stress-induced receptor-like kinase [Glycine max]	Glyma13g09720.1
Glyma06g10170	-	0	4	0.01	0.68	6.08746	0.063508	0.147783	-	-	-	gi|302142071|emb|CBI19274.3|/4.89324e-69/unnamed protein product [Vitis vinifera]	Glyma06g10170.1
Glyma04g08800	-	0	4	0.01	0.68	6.08746	0.063508	0.147772	-	-	-	gi|297738784|emb|CBI28029.3|/5.45554e-147/unnamed protein product [Vitis vinifera]	Glyma04g08800.2
Glyma15g11900	-	0	4	0.01	0.68	6.08746	0.063508	0.14776	-	-	-	gi|225444509|ref|XP_002268763.1|/1.47448e-56/PREDICTED: hypothetical protein [Vitis vinifera]	Glyma15g11900.1
Glyma03g30040	-	0	4	0.01	0.68	6.08746	0.063508	0.147749	-	-	GO:0009790//embryo development	gi|18750|emb|CAA45126.1|/9.37232e-73/soybean seed maturation polypeptides [Glycine max]	Glyma03g30040.1
Glyma13g39280	-	0	4	0.01	0.68	6.08746	0.063508	0.147737	-	-	-	gi|255630395|gb|ACU15554.1|/7.68045e-79/unknown [Glycine max]	Glyma13g39280.1
Glyma16g26360	-	0	4	0.01	0.68	6.08746	0.063508	0.147725	-	-	-	gi|255543525|ref|XP_002512825.1|/0/conserved hypothetical protein [Ricinus communis]	Glyma16g26360.1
Glyma07g03950	-	0	4	0.01	0.68	6.08746	0.063508	0.147714	-	-	-	gi|255560705|ref|XP_002521366.1|/1.54151e-47/conserved hypothetical protein [Ricinus communis]	Glyma07g03950.1
Glyma02g05310	-	0	4	0.01	0.68	6.08746	0.063508	0.147702	-	-	-	gi|255634682|gb|ACU17703.1|/4.95898e-129/unknown [Glycine max]	Glyma02g05310.2
Glyma03g12000	-	0	4	0.01	0.68	6.08746	0.063508	0.14769	-	-	-	gi|225440442|ref|XP_002271297.1|/8.74013e-13/PREDICTED: hypothetical protein [Vitis vinifera]	Glyma03g12000.1
Glyma04g37940	-	0	4	0.01	0.68	6.08746	0.063508	0.147679	-	-	-	gi|255630661|gb|ACU15690.1|/3.95007e-75/unknown [Glycine max]	Glyma04g37940.1
Glyma13g31480	-	0	4	0.01	0.68	6.08746	0.063508	0.147667	-	-	-	gi|255556001|ref|XP_002519035.1|/0/conserved hypothetical protein [Ricinus communis]	Glyma13g31480.1
Glyma19g44970	-	0	4	0.01	0.68	6.08746	0.063508	0.147655	-	-	-	gi|87240854|gb|ABD32712.1|/0/Response regulator receiver; CCT [Medicago truncatula]	Glyma19g44970.1
Glyma20g32960	-	0	4	0.01	0.68	6.08746	0.063508	0.147644	-	-	-	gi|255580114|ref|XP_002530889.1|/0/conserved hypothetical protein [Ricinus communis]	Glyma20g32960.1
Glyma15g06850	-	0	4	0.01	0.68	6.08746	0.063508	0.147632	-	-	-	gi|255633764|gb|ACU17242.1|/6.94657e-19/unknown [Glycine max]	Glyma15g06850.1
Glyma11g07790	-	0	4	0.01	0.68	6.08746	0.063508	0.147621	GO:0005739//mitochondrion	-	-	gi|224094881|ref|XP_002310277.1|/0/predicted protein [Populus trichocarpa]	Glyma11g07790.1
Glyma01g36050	-	0	4	0.01	0.68	6.08746	0.063508	0.147609	-	-	-	gi|255575239|ref|XP_002528523.1|/8.46129e-15/conserved hypothetical protein [Ricinus communis]	Glyma01g36050.1
Glyma18g06670	-	0	4	0.01	0.68	6.08746	0.063508	0.147597	-	-	-	gi|225434508|ref|XP_002278392.1|/5.52914e-146/PREDICTED: hypothetical protein [Vitis vinifera]	Glyma18g06670.1
Glyma03g24290	-	0	4	0.01	0.68	6.08746	0.063508	0.147586	-	-	-	-	Glyma03g24290.1
Glyma18g44840	-	0	4	0.01	0.68	6.08746	0.063508	0.147574	-	GO:0009055//electron carrier activity	GO:0045454//cell redox homeostasis;GO:0022900//electron transport chain	gi|255646642|gb|ACU23795.1|/8.63252e-75/unknown [Glycine max]	Glyma18g44840.1
Glyma16g08500	-	0	4	0.01	0.68	6.08746	0.063508	0.147563	-	-	-	gi|255633304|gb|ACU17009.1|/9.75579e-49/unknown [Glycine max]	Glyma16g08500.2
Glyma06g13410	-	0	4	0.01	0.68	6.08746	0.063508	0.147551	-	GO:0008239//dipeptidyl-peptidase activity	-	gi|302143902|emb|CBI23007.3|/0/unnamed protein product [Vitis vinifera]	Glyma06g13410.1
Glyma17g11240	-	0	4	0.01	0.68	6.08746	0.063508	0.147539	-	-	-	gi|225462996|ref|XP_002264486.1|/0/PREDICTED: hypothetical protein [Vitis vinifera]	Glyma17g11240.1
Glyma18g16130	-	0	4	0.01	0.68	6.08746	0.063508	0.147528	-	-	-	gi|225424936|ref|XP_002271193.1|/7.90871e-85/PREDICTED: hypothetical protein [Vitis vinifera]	Glyma18g16130.1
Glyma13g34750	-	0	4	0.01	0.68	6.08746	0.063508	0.147516	-	-	-	gi|224110256|ref|XP_002333123.1|/2.59147e-134/predicted protein [Populus trichocarpa]	Glyma13g34750.1
Glyma07g37760	-	0	4	0.01	0.68	6.08746	0.063508	0.147505	-	-	-	gi|255640436|gb|ACU20505.1|/2.90253e-111/unknown [Glycine max]	Glyma07g37760.1
Glyma20g33600	-	0	4	0.01	0.68	6.08746	0.063508	0.147493	-	-	-	gi|255627971|gb|ACU14330.1|/6.56686e-102/unknown [Glycine max]	Glyma20g33600.1
Glyma03g25390	-	0	4	0.01	0.68	6.08746	0.063508	0.147481	-	-	-	gi|225453301|ref|XP_002269466.1|/0/PREDICTED: hypothetical protein [Vitis vinifera]	Glyma03g25390.1
Glyma10g33560	-	0	4	0.01	0.68	6.08746	0.063508	0.14747	-	-	-	gi|255565832|ref|XP_002523905.1|/1.86148e-111/hypothetical protein RCOM_1068550 [Ricinus communis]	Glyma10g33560.1
Glyma10g03560	-	0	4	0.01	0.68	6.08746	0.063508	0.147458	-	-	-	gi|255559861|ref|XP_002520949.1|/0/conserved hypothetical protein [Ricinus communis]	Glyma10g03560.1
Glyma18g41410	-	0	4	0.01	0.68	6.08746	0.063508	0.147447	-	-	-	gi|255628835|gb|ACU14762.1|/3.48623e-126/unknown [Glycine max]	Glyma18g41410.1
Glyma15g07790	-	0	4	0.01	0.68	6.08746	0.063508	0.147435	GO:0005739//mitochondrion;GO:0005739//mitochondrion	-	-	gi|255626927|gb|ACU13808.1|/2.16965e-107/unknown [Glycine max]	Glyma15g07790.1
Glyma02g07340	-	0	4	0.01	0.68	6.08746	0.063508	0.147423	-	-	-	gi|255647066|gb|ACU24001.1|/3.51904e-141/unknown [Glycine max]	Glyma02g07340.1
Glyma15g42330	ATGSL3|F22D22.29|F22D22_29|GLUCAN SYNTHASE-LIKE 3|GSL03	0	4	0.01	0.68	6.08746	0.063508	0.147412	-	-	-	gi|30685131|ref|NP_850178.1|/0/ATGSL03 (GLUCAN SYNTHASE-LIKE 3); 1,3-beta-glucan synthase/ transferase, transferring glycosyl groups [Arabidopsis thaliana]	Glyma15g42330.1
Glyma13g17720	-	0	4	0.01	0.68	6.08746	0.063508	0.1474	-	-	-	gi|297745095|emb|CBI38934.3|/0/unnamed protein product [Vitis vinifera]	Glyma13g17720.1
Glyma01g00700	-	0	4	0.01	0.68	6.08746	0.063508	0.147389	-	GO:0030170//pyridoxal phosphate binding;GO:0016769//transferase activity, transferring nitrogenous groups;GO:0016847//1-aminocyclopropane-1-carboxylate synthase activity	GO:0009058//biosynthetic process	gi|6650982|gb|AAF22112.1|AF119414_1/0/1-aminocyclopropane-1-carboxylate synthase 5 [Lupinus albus]	Glyma01g00700.1
Glyma13g31440	-	0	4	0.01	0.68	6.08746	0.063508	0.147377	GO:0016021//integral to membrane	GO:0016705//oxidoreductase activity, acting on paired donors, with incorporation or reduction of molecular oxygen	GO:0006633//fatty acid biosynthetic process;GO:0055114//oxidation reduction	gi|255644473|gb|ACU22740.1|/0/unknown [Glycine max]	Glyma13g31440.1
Glyma05g34020	-	0	4	0.01	0.68	6.08746	0.063508	0.147365	-	-	-	gi|255636546|gb|ACU18611.1|/2.22492e-164/unknown [Glycine max]	Glyma05g34020.1
Glyma19g38200	-	0	4	0.01	0.68	6.08746	0.063508	0.147354	-	-	-	-	Glyma19g38200.1
Glyma08g00700	-	0	4	0.01	0.68	6.08746	0.063508	0.147342	-	-	-	-	Glyma08g00700.1
Glyma12g35330	-	0	4	0.01	0.68	6.08746	0.063508	0.147331	-	GO:0008375//acetylglucosaminyltransferase activity	GO:0016051//carbohydrate biosynthetic process	gi|225461471|ref|XP_002285024.1|/5.37957e-172/PREDICTED: hypothetical protein [Vitis vinifera]	Glyma12g35330.1
Glyma05g02100	-	0	4	0.01	0.68	6.08746	0.063508	0.147319	GO:0005763//mitochondrial small ribosomal subunit;GO:0009507//chloroplast	GO:0003735//structural constituent of ribosome;GO:0019843//rRNA binding	GO:0006412//translation	gi|57231019|gb|AAW47270.1|/3.2601e-37/ribosomal protein S4 [Calycanthus floridus]	Glyma05g02100.1
Glyma07g10680	-	0	4	0.01	0.68	6.08746	0.063508	0.147308	-	-	-	gi|225452094|ref|XP_002280747.1|/4.38781e-127/PREDICTED: hypothetical protein [Vitis vinifera]	Glyma07g10680.1
Glyma07g40180	-	0	4	0.01	0.68	6.08746	0.063508	0.147296	-	-	-	gi|255556667|ref|XP_002519367.1|/0/replication factor C / DNA polymerase III gamma-tau subunit, putative [Ricinus communis]	Glyma07g40180.1
Glyma06g43800	-	0	4	0.01	0.68	6.08746	0.063508	0.147285	-	-	-	gi|223452518|gb|ACM89586.1|/3.10975e-16/leucine-rich repeat family protein [Glycine max]	Glyma06g43800.1
Glyma16g29250	-	0	4	0.01	0.68	6.08746	0.063508	0.147273	-	-	-	gi|255545124|ref|XP_002513623.1|/2.78167e-113/ATP binding protein, putative [Ricinus communis]	Glyma16g29250.1
Glyma19g40480	-	0	4	0.01	0.68	6.08746	0.063508	0.147261	GO:0009536//plastid	-	-	gi|255645951|gb|ACU23464.1|/3.69892e-50/unknown [Glycine max]	Glyma19g40480.1
Glyma06g06910	-	0	4	0.01	0.68	6.08746	0.063508	0.14725	-	-	-	gi|3851530|gb|AAC72337.1|/9.58021e-20/nodulin [Glycine max]	Glyma06g06910.1
Glyma05g00890	-	0	4	0.01	0.68	6.08746	0.063508	0.147238	-	-	-	gi|225457353|ref|XP_002281793.1|/0/PREDICTED: hypothetical protein [Vitis vinifera]	Glyma05g00890.1
Glyma20g27770	-	0	4	0.01	0.68	6.08746	0.063508	0.147227	-	-	-	gi|223452375|gb|ACM89515.1|/0/cysteine-rich receptor-like protein kinase [Glycine max]	Glyma20g27770.1
Glyma17g15080	-	0	4	0.01	0.68	6.08746	0.063508	0.147215	-	GO:0005515//protein binding;GO:0005515//protein binding	-	gi|255628831|gb|ACU14760.1|/4.79727e-109/unknown [Glycine max]	Glyma17g15080.1
Glyma06g40880	-	0	4	0.01	0.68	6.08746	0.063508	0.147204	-	-	-	gi|224124250|ref|XP_002319283.1|/0/predicted protein [Populus trichocarpa]	Glyma06g40880.1
Glyma08g21520	-	0	4	0.01	0.68	6.08746	0.063508	0.147192	-	-	-	-	Glyma08g21520.1
Glyma18g02500	-	0	4	0.01	0.68	6.08746	0.063508	0.147181	-	-	-	gi|225448633|ref|XP_002279331.1|/0/PREDICTED: hypothetical protein [Vitis vinifera]	Glyma18g02500.1
Glyma06g04970	-	0	4	0.01	0.68	6.08746	0.063508	0.147169	-	-	-	gi|147785330|emb|CAN72850.1|/1.24774e-139/hypothetical protein [Vitis vinifera]	Glyma06g04970.1
Glyma02g01780	-	0	4	0.01	0.68	6.08746	0.063508	0.147157	-	-	-	gi|225437501|ref|XP_002274824.1|/1.69344e-37/PREDICTED: hypothetical protein [Vitis vinifera]	Glyma02g01780.1
Glyma13g24250	-	0	4	0.01	0.68	6.08746	0.063508	0.147146	-	GO:0005515//protein binding	-	gi|124360754|gb|ABN08731.1|/3.58565e-35/Thioredoxin fold [Medicago truncatula]	Glyma13g24250.1
Glyma01g42620	-	0	4	0.01	0.68	6.08746	0.063508	0.147134	-	-	-	gi|225426832|ref|XP_002276651.1|/5.63911e-72/PREDICTED: hypothetical protein [Vitis vinifera]	Glyma01g42620.1
Glyma01g44680	-	0	4	0.01	0.68	6.08746	0.063508	0.147123	-	-	-	gi|225432754|ref|XP_002283110.1|/0/PREDICTED: hypothetical protein isoform 1 [Vitis vinifera]	Glyma01g44680.1
Glyma13g38880	-	0	4	0.01	0.68	6.08746	0.063508	0.147111	-	-	-	gi|225451344|ref|XP_002274803.1|/2.18227e-158/PREDICTED: hypothetical protein [Vitis vinifera]	Glyma13g38880.1
Glyma19g43830	-	5	261	0.85	44.23	5.70142	2.71928e-05	0.00019912	-	GO:0005515//protein binding	GO:0006457//protein folding	gi|255628075|gb|ACU14382.1|/8.38885e-90/unknown [Glycine max]	Glyma19g43830.1
Glyma10g44360	-	2	104	0.34	17.63	5.69635	0.000114723	0.000727833	-	-	-	-	Glyma10g44360.1
Glyma15g40860	-	33	1709	5.63	289.64	5.68498	9.23928e-13	2.10423e-11	-	-	-	gi|255544686|ref|XP_002513404.1|/0/eukaryotic translation elongation factor, putative [Ricinus communis]	Glyma15g40860.1
Glyma20g33740	-	0	3	0.01	0.51	5.67243	0.12661	0.245693	-	-	-	gi|297743835|emb|CBI36718.3|/1.4854e-148/unnamed protein product [Vitis vinifera]	Glyma20g33740.1
Glyma03g29980	-	0	3	0.01	0.51	5.67243	0.12661	0.245677	-	-	-	-	Glyma03g29980.1
Glyma04g22120	-	0	3	0.01	0.51	5.67243	0.12661	0.245661	GO:0044464//cell part	GO:0005488//binding	-	gi|255551912|ref|XP_002517001.1|/1.66788e-47/conserved hypothetical protein [Ricinus communis]	Glyma04g22120.1
Glyma09g05320	-	0	3	0.01	0.51	5.67243	0.12661	0.245645	-	-	-	gi|225424962|ref|XP_002264993.1|/3.79606e-104/PREDICTED: hypothetical protein [Vitis vinifera]	Glyma09g05320.1
Glyma02g41110	-	0	3	0.01	0.51	5.67243	0.12661	0.245628	-	GO:0004356//glutamate-ammonia ligase activity	GO:0009399//nitrogen fixation	gi|121351|sp|P00965.2|GLNA3_PHAVU/4.11636e-95/RecName: Full=Glutamine synthetase N-1; AltName: Full=Gln isozyme gamma; AltName: Full=Glutamate--ammonia ligase	Glyma02g41110.1
Glyma13g17730	-	0	3	0.01	0.51	5.67243	0.12661	0.245612	-	-	-	gi|255543056|ref|XP_002512591.1|/8.01607e-161/nitrate transporter, putative [Ricinus communis]	Glyma13g17730.1
Glyma02g42570	-	0	3	0.01	0.51	5.67243	0.12661	0.245596	GO:0043231//intracellular membrane-bounded organelle	-	-	gi|255627555|gb|ACU14122.1|/3.85048e-120/unknown [Glycine max]	Glyma02g42570.1
Glyma03g04330	-	0	3	0.01	0.51	5.67243	0.12661	0.24558	-	-	-	gi|225439689|ref|XP_002267484.1|/0/PREDICTED: hypothetical protein [Vitis vinifera]	Glyma03g04330.1
Glyma10g26420	-	0	3	0.01	0.51	5.67243	0.12661	0.245564	GO:0005739//mitochondrion	-	-	gi|255570055|ref|XP_002525990.1|/8.99721e-10/protein with unknown function [Ricinus communis]	Glyma10g26420.1
Glyma17g20090	-	0	3	0.01	0.51	5.67243	0.12661	0.245548	-	-	-	gi|224096768|ref|XP_002310728.1|/4.57304e-63/predicted protein [Populus trichocarpa]	Glyma17g20090.1
Glyma1667s00200	-	0	3	0.01	0.51	5.67243	0.12661	0.245532	-	-	-	gi|62632823|gb|AAX89382.1|/0/NB-LRR type disease resistance protein Rps1-k-1 [Glycine max]	Glyma1667s00200.1
Glyma15g12670	-	0	3	0.01	0.51	5.67243	0.12661	0.245516	-	GO:0005488//binding	-	gi|124359430|gb|ABN05881.1|/3.2952e-28/HEAT [Medicago truncatula]	Glyma15g12670.1
Glyma08g36150	-	0	3	0.01	0.51	5.67243	0.12661	0.245499	-	GO:0005515//protein binding	-	gi|224084193|ref|XP_002307232.1|/8.45391e-21/predicted protein [Populus trichocarpa]	Glyma08g36150.1
Glyma02g35430	-	0	3	0.01	0.51	5.67243	0.12661	0.245483	-	-	-	-	Glyma02g35430.1
Glyma09g04030	-	0	3	0.01	0.51	5.67243	0.12661	0.245467	-	-	-	gi|225431954|ref|XP_002272609.1|/4.83299e-19/PREDICTED: hypothetical protein [Vitis vinifera]	Glyma09g04030.1
Glyma15g17550	-	0	3	0.01	0.51	5.67243	0.12661	0.245451	-	-	-	gi|255631920|gb|ACU16327.1|/4.1286e-88/unknown [Glycine max]	Glyma15g17550.1
Glyma07g29560	-	0	3	0.01	0.51	5.67243	0.12661	0.245435	-	-	-	gi|255637826|gb|ACU19233.1|/2.32115e-123/unknown [Glycine max]	Glyma07g29560.1
Glyma13g11930	-	0	3	0.01	0.51	5.67243	0.12661	0.245419	-	-	-	gi|147826550|emb|CAN70790.1|/6.61004e-17/hypothetical protein [Vitis vinifera]	Glyma13g11930.1
Glyma01g06060	-	0	3	0.01	0.51	5.67243	0.12661	0.245403	-	-	-	gi|78708598|gb|ABB47573.1|/1.02635e-52/expressed protein [Oryza sativa (japonica cultivar-group)]	Glyma01g06060.1
Glyma12g35500	-	0	3	0.01	0.51	5.67243	0.12661	0.245387	-	-	-	-	Glyma12g35500.1
Glyma17g05640	-	0	3	0.01	0.51	5.67243	0.12661	0.245371	-	-	-	gi|255637941|gb|ACU19287.1|/2.38812e-55/unknown [Glycine max]	Glyma17g05640.1
Glyma13g29580	-	0	3	0.01	0.51	5.67243	0.12661	0.245355	-	GO:0016740//transferase activity	-	gi|45331285|gb|AAS57914.1|/4.62301e-175/70 kDa heat shock cognate protein 3 [Vigna radiata]	Glyma13g29580.1
Glyma09g33970	-	0	3	0.01	0.51	5.67243	0.12661	0.245338	-	-	-	gi|255626169|gb|ACU13429.1|/7.03396e-57/unknown [Glycine max]	Glyma09g33970.1
Glyma03g19880	-	0	3	0.01	0.51	5.67243	0.12661	0.245322	-	GO:0005515//protein binding	-	gi|224124310|ref|XP_002329991.1|/5.57654e-40/predicted protein [Populus trichocarpa]	Glyma03g19880.1
Glyma17g08150	-	0	3	0.01	0.51	5.67243	0.12661	0.245306	GO:0009536//plastid	GO:0008235//metalloexopeptidase activity	GO:0006508//proteolysis	gi|225445867|ref|XP_002276114.1|/0/PREDICTED: hypothetical protein [Vitis vinifera]	Glyma17g08150.1
Glyma03g23370	-	0	3	0.01	0.51	5.67243	0.12661	0.24529	-	-	-	gi|255627653|gb|ACU14171.1|/1.41381e-15/unknown [Glycine max]	Glyma03g23370.1
Glyma20g28120	-	0	3	0.01	0.51	5.67243	0.12661	0.245274	-	-	-	gi|297737012|emb|CBI26213.3|/0/unnamed protein product [Vitis vinifera]	Glyma20g28120.1
Glyma03g01680	-	0	3	0.01	0.51	5.67243	0.12661	0.245258	GO:0005739//mitochondrion	-	-	gi|124359298|gb|ABN05792.1|/0/Malic oxidoreductase [Medicago truncatula]	Glyma03g01680.1
Glyma05g35930	-	0	3	0.01	0.51	5.67243	0.12661	0.245242	GO:0016023//cytoplasmic membrane-bounded vesicle	-	-	gi|147776052|emb|CAN63186.1|/3.32456e-172/hypothetical protein [Vitis vinifera]	Glyma05g35930.1
Glyma04g01400	-	0	3	0.01	0.51	5.67243	0.12661	0.245226	-	-	-	gi|255543699|ref|XP_002512912.1|/6.12063e-96/conserved hypothetical protein [Ricinus communis]	Glyma04g01400.1
Glyma02g01880	-	0	3	0.01	0.51	5.67243	0.12661	0.24521	-	-	-	gi|224068414|ref|XP_002302739.1|/1.52056e-162/glycosyltransferase, CAZy family GT8 [Populus trichocarpa]	Glyma02g01880.1
Glyma05g09190	-	0	3	0.01	0.51	5.67243	0.12661	0.245194	-	-	-	gi|255646233|gb|ACU23601.1|/0/unknown [Glycine max]	Glyma05g09190.5
Glyma14g06710	-	0	3	0.01	0.51	5.67243	0.12661	0.245178	-	-	-	gi|225449204|ref|XP_002276050.1|/0/PREDICTED: hypothetical protein [Vitis vinifera]	Glyma14g06710.1
Glyma05g02330	-	0	3	0.01	0.51	5.67243	0.12661	0.245162	-	-	-	gi|255635175|gb|ACU17943.1|/0/unknown [Glycine max]	Glyma05g02330.1
Glyma05g22220	-	0	3	0.01	0.51	5.67243	0.12661	0.245145	-	-	-	gi|225438956|ref|XP_002284242.1|/0/PREDICTED: hypothetical protein isoform 1 [Vitis vinifera]	Glyma05g22220.1
Glyma14g08620	-	0	3	0.01	0.51	5.67243	0.12661	0.245129	-	-	-	gi|255538462|ref|XP_002510296.1|/8.78855e-54/hypothetical protein RCOM_1592640 [Ricinus communis]	Glyma14g08620.1
Glyma17g33340	-	0	3	0.01	0.51	5.67243	0.12661	0.245113	GO:0005737//cytoplasm	GO:0008886//glyceraldehyde-3-phosphate dehydrogenase (NADP+) activity;GO:0005515//protein binding	GO:0055114//oxidation reduction;GO:0006950//response to stress	gi|2494076|sp|P93338.1|GAPN_NICPL/0/RecName: Full=NADP-dependent glyceraldehyde-3-phosphate dehydrogenase; AltName: Full=Non-phosphorylating glyceraldehyde 3-phosphate dehydrogenase; AltName: Full=Glyceraldehyde-3-phosphate dehydrogenase [NADP+]; AltName: Full=Triosephosphate dehydrogenase	Glyma17g33340.1
Glyma12g22690	-	0	3	0.01	0.51	5.67243	0.12661	0.245097	-	-	-	gi|224128428|ref|XP_002329159.1|/3.96772e-83/predicted protein [Populus trichocarpa]	Glyma12g22690.1
Glyma12g08060	-	0	3	0.01	0.51	5.67243	0.12661	0.245081	-	-	-	gi|217071104|gb|ACJ83912.1|/2.08527e-33/unknown [Medicago truncatula]	Glyma12g08060.1
Glyma02g47690	-	0	3	0.01	0.51	5.67243	0.12661	0.245065	-	-	-	gi|225447606|ref|XP_002272993.1|/7.4083e-172/PREDICTED: hypothetical protein [Vitis vinifera]	Glyma02g47690.1
Glyma03g01880	-	0	3	0.01	0.51	5.67243	0.12661	0.245049	-	GO:0005515//protein binding;GO:0005515//protein binding	-	gi|217073294|gb|ACJ85006.1|/0/unknown [Medicago truncatula]	Glyma03g01880.2
Glyma03g03580	-	0	3	0.01	0.51	5.67243	0.12661	0.245033	-	-	-	gi|730692|sp|P39657.1|RUAP_SOYBN/1.97473e-52/RecName: Full=RuBisCO-associated protein	Glyma03g03580.1
Glyma03g37950	-	0	3	0.01	0.51	5.67243	0.12661	0.245017	-	-	-	gi|255548387|ref|XP_002515250.1|/6.82629e-90/RNA binding protein, putative [Ricinus communis]	Glyma03g37950.1
Glyma17g37140	-	0	3	0.01	0.51	5.67243	0.12661	0.245001	-	-	-	gi|255539246|ref|XP_002510688.1|/1.91359e-27/conserved hypothetical protein [Ricinus communis]	Glyma17g37140.1
Glyma18g14410	-	0	3	0.01	0.51	5.67243	0.12661	0.244985	-	-	-	gi|255635846|gb|ACU18270.1|/2.0024e-147/unknown [Glycine max]	Glyma18g14410.1
Glyma04g04070	-	0	3	0.01	0.51	5.67243	0.12661	0.244969	-	-	-	gi|255538318|ref|XP_002510224.1|/7.35131e-104/protein translocase, putative [Ricinus communis]	Glyma04g04070.1
Glyma11g03460	-	0	3	0.01	0.51	5.67243	0.12661	0.244953	-	-	-	gi|255638610|gb|ACU19611.1|/2.28549e-34/unknown [Glycine max]	Glyma11g03460.2
Glyma18g04340	-	0	3	0.01	0.51	5.67243	0.12661	0.244937	GO:0009536//plastid	GO:0005524//ATP binding;GO:0004674//protein serine/threonine kinase activity	GO:0006468//protein amino acid phosphorylation	gi|223452490|gb|ACM89572.1|/0/protein kinase [Glycine max]	Glyma18g04340.1
Glyma17g17090	-	0	3	0.01	0.51	5.67243	0.12661	0.244921	-	-	-	gi|255635407|gb|ACU18056.1|/1.78708e-34/unknown [Glycine max]	Glyma17g17090.1
Glyma19g38800	-	0	3	0.01	0.51	5.67243	0.12661	0.244905	-	-	-	gi|193237557|dbj|BAG50055.1|/1.07475e-127/transcription factor CCAAT [Lotus japonicus]	Glyma19g38800.1
Glyma10g41810	-	0	3	0.01	0.51	5.67243	0.12661	0.244889	-	-	-	gi|297734241|emb|CBI15488.3|/1.54289e-123/unnamed protein product [Vitis vinifera]	Glyma10g41810.1
Glyma13g22430	-	0	3	0.01	0.51	5.67243	0.12661	0.244873	-	-	-	gi|255638997|gb|ACU19799.1|/4.21845e-12/unknown [Glycine max]	Glyma13g22430.1
Glyma06g08880	-	0	3	0.01	0.51	5.67243	0.12661	0.244857	-	-	-	gi|297738784|emb|CBI28029.3|/1.48969e-147/unnamed protein product [Vitis vinifera]	Glyma06g08880.1
Glyma04g01040	F16F14.1|F16F14_1	0	3	0.01	0.51	5.67243	0.12661	0.244841	-	-	-	gi|240254462|ref|NP_179241.4|/0/DNA binding / nucleic acid binding / protein binding / zinc ion binding [Arabidopsis thaliana]	Glyma04g01040.1
Glyma17g36320	-	0	3	0.01	0.51	5.67243	0.12661	0.244824	-	-	-	gi|255627867|gb|ACU14278.1|/1.80836e-56/unknown [Glycine max]	Glyma17g36320.1
Glyma07g13130	-	0	3	0.01	0.51	5.67243	0.12661	0.244808	-	-	-	gi|19911209|dbj|BAB86931.1|/0/glucosyltransferase-13 [Vigna angularis]	Glyma07g13130.1
Glyma12g32830	-	0	3	0.01	0.51	5.67243	0.12661	0.244792	-	-	-	gi|255647335|gb|ACU24134.1|/2.90931e-169/unknown [Glycine max]	Glyma12g32830.1
Glyma04g42220	-	0	3	0.01	0.51	5.67243	0.12661	0.244776	-	-	-	gi|224066769|ref|XP_002302206.1|/0/predicted protein [Populus trichocarpa]	Glyma04g42220.1
Glyma18g14760	-	0	3	0.01	0.51	5.67243	0.12661	0.24476	-	-	-	gi|255633094|gb|ACU16902.1|/3.27778e-29/unknown [Glycine max]	Glyma18g14760.1
Glyma10g03690	-	0	3	0.01	0.51	5.67243	0.12661	0.244744	-	-	-	gi|223702398|gb|ACN21630.1|/1.07776e-92/putative basic helix-loop-helix protein BHLH3 [Lotus japonicus]	Glyma10g03690.1
Glyma06g01980	-	0	3	0.01	0.51	5.67243	0.12661	0.244728	-	-	-	gi|297745559|emb|CBI40724.3|/4.84675e-112/unnamed protein product [Vitis vinifera]	Glyma06g01980.2
Glyma17g06760	-	0	3	0.01	0.51	5.67243	0.12661	0.244712	-	-	-	gi|124359517|gb|ABN05948.1|/2.90956e-123/Oxysterol-binding protein [Medicago truncatula]	Glyma17g06760.1
Glyma04g43370	-	0	3	0.01	0.51	5.67243	0.12661	0.244696	-	-	-	gi|224082196|ref|XP_002306599.1|/3.76184e-42/predicted protein [Populus trichocarpa]	Glyma04g43370.1
Glyma09g27430	-	0	3	0.01	0.51	5.67243	0.12661	0.24468	-	-	-	gi|225455661|ref|XP_002263176.1|/4.13871e-137/PREDICTED: hypothetical protein [Vitis vinifera]	Glyma09g27430.1
Glyma17g12280	-	0	3	0.01	0.51	5.67243	0.12661	0.244664	-	-	-	gi|255638065|gb|ACU19347.1|/1.11346e-68/unknown [Glycine max]	Glyma17g12280.1
Glyma14g06380	-	0	3	0.01	0.51	5.67243	0.12661	0.244648	-	-	-	gi|224098650|ref|XP_002311230.1|/2.4858e-70/2-oxoglutarate-dependent dioxygenase [Populus trichocarpa]	Glyma14g06380.1
Glyma14g03280	-	0	3	0.01	0.51	5.67243	0.12661	0.244632	-	-	-	gi|224066567|ref|XP_002302140.1|/5.05697e-68/predicted protein [Populus trichocarpa]	Glyma14g03280.1
Glyma18g16870	-	0	3	0.01	0.51	5.67243	0.12661	0.244616	-	-	-	gi|225424845|ref|XP_002268603.1|/0/PREDICTED: hypothetical protein [Vitis vinifera]	Glyma18g16870.1
Glyma08g43350	-	0	3	0.01	0.51	5.67243	0.12661	0.2446	-	-	-	gi|224142001|ref|XP_002324349.1|/4.20603e-138/predicted protein [Populus trichocarpa]	Glyma08g43350.1
Glyma12g12600	-	0	3	0.01	0.51	5.67243	0.12661	0.244584	-	GO:0005488//binding	-	gi|255638201|gb|ACU19414.1|/1.8516e-119/unknown [Glycine max]	Glyma12g12600.1
Glyma06g02270	-	0	3	0.01	0.51	5.67243	0.12661	0.244568	-	-	-	-	Glyma06g02270.1
Glyma18g48890	-	0	3	0.01	0.51	5.67243	0.12661	0.244552	-	-	-	gi|297734589|emb|CBI16640.3|/2.07917e-123/unnamed protein product [Vitis vinifera]	Glyma18g48890.1
Glyma02g01660	-	0	3	0.01	0.51	5.67243	0.12661	0.244536	-	-	-	gi|255548487|ref|XP_002515300.1|/0/Beta-glucosidase, putative [Ricinus communis]	Glyma02g01660.1
Glyma15g37050	-	0	3	0.01	0.51	5.67243	0.12661	0.24452	-	-	-	gi|27463527|gb|AAO15846.1|/7.37649e-174/resistance protein KR4 [Glycine max]	Glyma15g37050.1
Glyma05g28500	-	0	3	0.01	0.51	5.67243	0.12661	0.244504	-	-	-	gi|33621210|gb|AAQ23176.1|/0/subtilisin-like protease [Glycine max]	Glyma05g28500.1
Glyma06g14680	-	0	3	0.01	0.51	5.67243	0.12661	0.244488	-	-	-	gi|255626445|gb|ACU13567.1|/5.29507e-34/unknown [Glycine max]	Glyma06g14680.1
Glyma09g40310	-	0	3	0.01	0.51	5.67243	0.12661	0.244472	-	-	-	-	Glyma09g40310.1
Glyma06g12360	-	0	3	0.01	0.51	5.67243	0.12661	0.244456	-	-	-	gi|225459663|ref|XP_002284613.1|/0/PREDICTED: hypothetical protein [Vitis vinifera]	Glyma06g12360.1
Glyma15g09190	-	0	3	0.01	0.51	5.67243	0.12661	0.24444	-	-	-	gi|255555841|ref|XP_002518956.1|/1.57288e-42/hypothetical protein RCOM_1314900 [Ricinus communis]	Glyma15g09190.1
Glyma15g12380	-	0	3	0.01	0.51	5.67243	0.12661	0.244424	-	-	-	-	Glyma15g12380.1
Glyma17g07470	-	0	3	0.01	0.51	5.67243	0.12661	0.244408	-	-	-	gi|255639897|gb|ACU20241.1|/0/unknown [Glycine max]	Glyma17g07470.1
Glyma17g37870	-	0	3	0.01	0.51	5.67243	0.12661	0.244393	-	-	-	gi|225457911|ref|XP_002272227.1|/0/PREDICTED: hypothetical protein isoform 1 [Vitis vinifera]	Glyma17g37870.1
Glyma17g03770	-	0	3	0.01	0.51	5.67243	0.12661	0.244377	-	-	-	gi|225431980|ref|XP_002278781.1|/3.14822e-75/PREDICTED: hypothetical protein [Vitis vinifera]	Glyma17g03770.1
Glyma10g03370	-	0	3	0.01	0.51	5.67243	0.12661	0.244361	-	-	-	gi|224082656|ref|XP_002306782.1|/7.43177e-33/predicted protein [Populus trichocarpa]	Glyma10g03370.1
Glyma04g37160	-	0	3	0.01	0.51	5.67243	0.12661	0.244345	-	-	-	gi|255540251|ref|XP_002511190.1|/2.7069e-151/conserved hypothetical protein [Ricinus communis]	Glyma04g37160.1
Glyma15g17070	-	0	3	0.01	0.51	5.67243	0.12661	0.244329	GO:0016021//integral to membrane;GO:0009536//plastid;GO:0016021//integral to membrane;GO:0009536//plastid	GO:0004222//metalloendopeptidase activity;GO:0005524//ATP binding;GO:0017111//nucleoside-triphosphatase activity;GO:0008270//zinc ion binding;GO:0004222//metalloendopeptidase activity;GO:0005524//ATP binding;GO:0017111//nucleoside-triphosphatase activity;GO:0008270//zinc ion binding	GO:0030163//protein catabolic process;GO:0006508//proteolysis;GO:0030163//protein catabolic process;GO:0006508//proteolysis	gi|84468286|dbj|BAE71226.1|/0/putative zinc dependent protease [Trifolium pratense]	Glyma15g17070.2
Glyma12g11770	-	0	3	0.01	0.51	5.67243	0.12661	0.244313	-	-	-	gi|297739273|emb|CBI28924.3|/1.98622e-32/unnamed protein product [Vitis vinifera]	Glyma12g11770.1
Glyma10g05050	-	0	3	0.01	0.51	5.67243	0.12661	0.244297	-	-	-	gi|224078588|ref|XP_002305565.1|/0/predicted protein [Populus trichocarpa]	Glyma10g05050.1
Glyma08g02260	-	0	3	0.01	0.51	5.67243	0.12661	0.244281	-	-	-	gi|255537631|ref|XP_002509882.1|/0/ATP binding protein, putative [Ricinus communis]	Glyma08g02260.1
Glyma14g11450	-	0	3	0.01	0.51	5.67243	0.12661	0.244265	-	-	-	gi|225429588|ref|XP_002279384.1|/0/PREDICTED: hypothetical protein [Vitis vinifera]	Glyma14g11450.1
Glyma20g36840	-	0	3	0.01	0.51	5.67243	0.12661	0.244249	GO:0016272//prefoldin complex	GO:0051082//unfolded protein binding	GO:0006457//protein folding	gi|255627115|gb|ACU13902.1|/2.49448e-56/unknown [Glycine max]	Glyma20g36840.1
Glyma10g17110	-	0	3	0.01	0.51	5.67243	0.12661	0.244233	-	-	-	gi|255637007|gb|ACU18836.1|/1.70146e-143/unknown [Glycine max]	Glyma10g17110.1
Glyma17g34950	-	0	3	0.01	0.51	5.67243	0.12661	0.244217	-	-	-	gi|225428483|ref|XP_002284275.1|/0/PREDICTED: hypothetical protein [Vitis vinifera]	Glyma17g34950.1
Glyma19g02170	-	0	3	0.01	0.51	5.67243	0.12661	0.244201	-	-	-	gi|224104059|ref|XP_002333987.1|/2.3461e-65/predicted protein [Populus trichocarpa]	Glyma19g02170.1
Glyma17g08440	-	0	3	0.01	0.51	5.67243	0.12661	0.244185	-	-	-	gi|255547277|ref|XP_002514696.1|/0/Heparanase-2, putative [Ricinus communis]	Glyma17g08440.2
Glyma19g32920	-	0	3	0.01	0.51	5.67243	0.12661	0.244169	-	-	GO:0009790//embryo development	gi|417494|sp|Q01417.1|PM1_SOYBN/1.68742e-71/RecName: Full=18 kDa seed maturation protein	Glyma19g32920.1
Glyma02g47600	-	0	3	0.01	0.51	5.67243	0.12661	0.244153	-	-	-	gi|255581796|ref|XP_002531699.1|/6.84225e-18/conserved hypothetical protein [Ricinus communis]	Glyma02g47600.1
Glyma06g27680	-	0	3	0.01	0.51	5.67243	0.12661	0.244137	-	-	-	gi|34761728|gb|AAQ82037.1|/0/gag/pol polyprotein [Pisum sativum]	Glyma06g27680.1
Glyma01g41200	-	0	3	0.01	0.51	5.67243	0.12661	0.244121	GO:0009536//plastid	-	-	gi|223452300|gb|ACM89478.1|/0/NAK-type protein kinase [Glycine max]	Glyma01g41200.1
Glyma16g05610	-	0	3	0.01	0.51	5.67243	0.12661	0.244105	-	-	-	gi|296082302|emb|CBI21307.3|/3.98933e-159/unnamed protein product [Vitis vinifera]	Glyma16g05610.1
Glyma03g22210	-	0	3	0.01	0.51	5.67243	0.12661	0.244089	-	-	-	gi|255644555|gb|ACU22780.1|/6.40339e-158/unknown [Glycine max]	Glyma03g22210.3
Glyma08g16660	-	0	3	0.01	0.51	5.67243	0.12661	0.244074	-	-	-	gi|225431469|ref|XP_002274337.1|/0/PREDICTED: hypothetical protein [Vitis vinifera]	Glyma08g16660.1
Glyma06g13880	-	0	3	0.01	0.51	5.67243	0.12661	0.244058	GO:0009536//plastid	-	GO:0055114//oxidation reduction	gi|225455264|ref|XP_002273477.1|/2.33274e-168/PREDICTED: hypothetical protein [Vitis vinifera]	Glyma06g13880.1
Glyma10g44320	-	0	3	0.01	0.51	5.67243	0.12661	0.244042	-	-	-	gi|224076056|ref|XP_002304892.1|/0/predicted protein [Populus trichocarpa]	Glyma10g44320.1
Glyma08g09880	-	0	3	0.01	0.51	5.67243	0.12661	0.244026	-	-	-	gi|225424458|ref|XP_002285160.1|/1.03839e-128/PREDICTED: hypothetical protein isoform 1 [Vitis vinifera]	Glyma08g09880.2
Glyma15g09320	-	0	3	0.01	0.51	5.67243	0.12661	0.24401	-	-	-	gi|224118134|ref|XP_002331567.1|/7.71274e-62/predicted protein [Populus trichocarpa]	Glyma15g09320.1
Glyma08g10440	-	0	3	0.01	0.51	5.67243	0.12661	0.243994	-	-	-	-	Glyma08g10440.1
Glyma20g07300	-	0	3	0.01	0.51	5.67243	0.12661	0.243978	-	-	-	gi|255645727|gb|ACU23357.1|/9.20129e-113/unknown [Glycine max]	Glyma20g07300.1
Glyma08g09160	-	0	3	0.01	0.51	5.67243	0.12661	0.243962	GO:0016021//integral to membrane;GO:0009536//plastid	GO:0004222//metalloendopeptidase activity;GO:0005524//ATP binding;GO:0017111//nucleoside-triphosphatase activity;GO:0008270//zinc ion binding	GO:0030163//protein catabolic process;GO:0006508//proteolysis	gi|84468324|dbj|BAE71245.1|/0/putative zinc dependent protease [Trifolium pratense]	Glyma08g09160.1
Glyma06g01610	-	0	3	0.01	0.51	5.67243	0.12661	0.243946	-	-	-	gi|255638914|gb|ACU19759.1|/6.24072e-35/unknown [Glycine max]	Glyma06g01610.1
Glyma02g09020	-	0	3	0.01	0.51	5.67243	0.12661	0.24393	-	-	-	-	Glyma02g09020.1
Glyma20g24940	-	0	3	0.01	0.51	5.67243	0.12661	0.243914	-	-	-	gi|225423977|ref|XP_002282578.1|/4.94121e-121/PREDICTED: hypothetical protein [Vitis vinifera]	Glyma20g24940.1
Glyma19g43580	-	0	3	0.01	0.51	5.67243	0.12661	0.243898	-	-	-	gi|225453002|ref|XP_002263259.1|/2.13587e-46/PREDICTED: hypothetical protein [Vitis vinifera]	Glyma19g43580.1
Glyma10g31050	-	0	3	0.01	0.51	5.67243	0.12661	0.243883	-	-	-	gi|255630927|gb|ACU15826.1|/7.68682e-17/unknown [Glycine max]	Glyma10g31050.1
Glyma17g34200	-	0	3	0.01	0.51	5.67243	0.12661	0.243867	-	-	-	gi|225429588|ref|XP_002279384.1|/0/PREDICTED: hypothetical protein [Vitis vinifera]	Glyma17g34200.1
Glyma14g16980	-	0	3	0.01	0.51	5.67243	0.12661	0.243851	GO:0005739//mitochondrion	-	-	gi|296081822|emb|CBI20827.3|/1.93164e-51/unnamed protein product [Vitis vinifera]	Glyma14g16980.1
Glyma10g04340	-	0	3	0.01	0.51	5.67243	0.12661	0.243835	-	-	-	gi|255632282|gb|ACU16499.1|/4.62428e-67/unknown [Glycine max]	Glyma10g04340.1
Glyma18g48700	-	0	3	0.01	0.51	5.67243	0.12661	0.243819	-	-	-	gi|147788699|emb|CAN69755.1|/3.84058e-110/hypothetical protein [Vitis vinifera]	Glyma18g48700.1
Glyma02g11190	-	0	3	0.01	0.51	5.67243	0.12661	0.243803	-	-	-	gi|223702438|gb|ACN21650.1|/8.70255e-92/putative basic helix-loop-helix protein BHLH25 [Lotus japonicus]	Glyma02g11190.1
Glyma08g16280	-	0	3	0.01	0.51	5.67243	0.12661	0.243787	-	-	-	gi|224129054|ref|XP_002320489.1|/4.00563e-36/argonaute protein group [Populus trichocarpa]	Glyma08g16280.1
Glyma11g15780	-	0	3	0.01	0.51	5.67243	0.12661	0.243771	-	-	-	gi|255582963|ref|XP_002532251.1|/1.20092e-170/ATP binding protein, putative [Ricinus communis]	Glyma11g15780.1
Glyma15g07820	-	0	3	0.01	0.51	5.67243	0.12661	0.243755	-	-	-	gi|223452347|gb|ACM89501.1|/6.05208e-160/receptor ser thr protein kinase [Glycine max]	Glyma15g07820.1
Glyma11g06810	-	0	3	0.01	0.51	5.67243	0.12661	0.243739	GO:0009536//plastid	-	-	gi|225430850|ref|XP_002273885.1|/1.29935e-93/PREDICTED: hypothetical protein [Vitis vinifera]	Glyma11g06810.1
Glyma01g44120	-	0	3	0.01	0.51	5.67243	0.12661	0.243724	-	-	-	gi|255627031|gb|ACU13860.1|/9.50966e-62/unknown [Glycine max]	Glyma01g44120.1
Glyma01g25850	-	0	3	0.01	0.51	5.67243	0.12661	0.243708	-	-	-	gi|255629605|gb|ACU15150.1|/5.26629e-47/unknown [Glycine max]	Glyma01g25850.1
Glyma14g01450	-	0	3	0.01	0.51	5.67243	0.12661	0.243692	-	-	-	gi|224080947|ref|XP_002306240.1|/4.80857e-11/predicted protein [Populus trichocarpa]	Glyma14g01450.1
Glyma03g35230	-	0	3	0.01	0.51	5.67243	0.12661	0.243676	-	-	-	gi|32967522|gb|AAP92438.1|/5.04596e-26/S-RNase [Prunus avium]	Glyma03g35230.1
Glyma03g33530	-	0	3	0.01	0.51	5.67243	0.12661	0.24366	-	-	-	gi|297741557|emb|CBI32689.3|/5.16512e-68/unnamed protein product [Vitis vinifera]	Glyma03g33530.1
Glyma18g46910	-	0	3	0.01	0.51	5.67243	0.12661	0.243644	-	-	-	-	Glyma18g46910.1
Glyma14g37770	-	0	3	0.01	0.51	5.67243	0.12661	0.243628	-	-	-	gi|225434462|ref|XP_002278049.1|/1.83595e-149/PREDICTED: hypothetical protein [Vitis vinifera]	Glyma14g37770.1
Glyma20g03880	-	0	3	0.01	0.51	5.67243	0.12661	0.243612	-	-	-	-	Glyma20g03880.1
Glyma15g06720	-	0	3	0.01	0.51	5.67243	0.12661	0.243597	-	-	-	gi|255562074|ref|XP_002522045.1|/2.36172e-82/conserved hypothetical protein [Ricinus communis]	Glyma15g06720.1
Glyma06g12450	-	0	3	0.01	0.51	5.67243	0.12661	0.243581	-	-	-	gi|302141752|emb|CBI18955.3|/1.24662e-118/unnamed protein product [Vitis vinifera]	Glyma06g12450.1
Glyma01g30070	-	0	3	0.01	0.51	5.67243	0.12661	0.243565	-	-	-	-	Glyma01g30070.1
Glyma08g46890	-	0	3	0.01	0.51	5.67243	0.12661	0.243549	-	-	-	gi|225465445|ref|XP_002265936.1|/4.10101e-37/PREDICTED: hypothetical protein [Vitis vinifera]	Glyma08g46890.1
Glyma17g06730	-	0	3	0.01	0.51	5.67243	0.12661	0.243533	-	-	-	-	Glyma17g06730.1
Glyma17g23940	-	0	3	0.01	0.51	5.67243	0.12661	0.243517	-	-	-	gi|224065184|ref|XP_002301705.1|/8.4186e-180/predicted protein [Populus trichocarpa]	Glyma17g23940.1
Glyma16g23610	-	0	3	0.01	0.51	5.67243	0.12661	0.243501	-	-	-	gi|255626667|gb|ACU13678.1|/6.46959e-71/unknown [Glycine max]	Glyma16g23610.1
Glyma11g36830	-	0	3	0.01	0.51	5.67243	0.12661	0.243486	GO:0009536//plastid	-	-	gi|225433644|ref|XP_002264430.1|/2.0481e-134/PREDICTED: hypothetical protein [Vitis vinifera]	Glyma11g36830.1
Glyma15g12850	-	0	3	0.01	0.51	5.67243	0.12661	0.24347	GO:0016023//cytoplasmic membrane-bounded vesicle	-	-	gi|124360899|gb|ABN08871.1|/0/Glycoside hydrolase, family 17; X8 [Medicago truncatula]	Glyma15g12850.1
Glyma16g26440	-	0	3	0.01	0.51	5.67243	0.12661	0.243454	-	-	-	gi|255642231|gb|ACU21380.1|/1.67096e-81/unknown [Glycine max]	Glyma16g26440.1
Glyma03g27830	-	0	3	0.01	0.51	5.67243	0.12661	0.243438	-	-	-	gi|297741689|emb|CBI32821.3|/1.38754e-176/unnamed protein product [Vitis vinifera]	Glyma03g27830.1
Glyma18g46360	-	0	3	0.01	0.51	5.67243	0.12661	0.243422	-	-	-	gi|296085227|emb|CBI28722.3|/0/unnamed protein product [Vitis vinifera]	Glyma18g46360.1
Glyma13g30560	-	0	3	0.01	0.51	5.67243	0.12661	0.243406	GO:0009536//plastid	-	-	gi|3334150|sp|P93162.1|CHLI_SOYBN/0/RecName: Full=Magnesium-chelatase subunit chlI, chloroplastic; AltName: Full=Mg-protoporphyrin IX chelatase; Flags: Precursor	Glyma13g30560.1
Glyma08g22430	-	0	3	0.01	0.51	5.67243	0.12661	0.243391	GO:0005739//mitochondrion;GO:0005739//mitochondrion	-	-	gi|255632758|gb|ACU16731.1|/8.08394e-56/unknown [Glycine max]	Glyma08g22430.1
Glyma13g42860	-	0	3	0.01	0.51	5.67243	0.12661	0.243375	-	-	-	gi|224120044|ref|XP_002318228.1|/1.63827e-57/predicted protein [Populus trichocarpa]	Glyma13g42860.1
Glyma15g16460	-	0	3	0.01	0.51	5.67243	0.12661	0.243359	-	GO:0005515//protein binding	-	gi|297736862|emb|CBI26063.3|/2.12848e-43/unnamed protein product [Vitis vinifera]	Glyma15g16460.1
Glyma16g00860	-	0	3	0.01	0.51	5.67243	0.12661	0.243343	-	-	-	gi|255564976|ref|XP_002523481.1|/8.26007e-164/TMV resistance protein N, putative [Ricinus communis]	Glyma16g00860.1
Glyma02g45320	-	0	3	0.01	0.51	5.67243	0.12661	0.243327	-	-	-	gi|255638672|gb|ACU19641.1|/5.1715e-177/unknown [Glycine max]	Glyma02g45320.1
Glyma10g34420	-	0	3	0.01	0.51	5.67243	0.12661	0.243311	GO:0016020//membrane;GO:0009536//plastid	GO:0016772//transferase activity, transferring phosphorus-containing groups	-	gi|90185108|sp|Q2N2K1.1|PHYK1_SOYBN/2.49791e-158/RecName: Full=Probable phytol kinase 1, chloroplastic; Flags: Precursor	Glyma10g34420.1
Glyma13g32220	-	0	3	0.01	0.51	5.67243	0.12661	0.243296	-	-	-	gi|296084622|emb|CBI25710.3|/0/unnamed protein product [Vitis vinifera]	Glyma13g32220.1
Glyma13g33450	-	0	3	0.01	0.51	5.67243	0.12661	0.24328	-	-	-	gi|255641149|gb|ACU20852.1|/2.45042e-143/unknown [Glycine max]	Glyma13g33450.1
Glyma01g39490	-	0	3	0.01	0.51	5.67243	0.12661	0.243264	-	GO:0005515//protein binding;GO:0016740//transferase activity	-	gi|224094296|ref|XP_002310129.1|/0/SET domain protein [Populus trichocarpa]	Glyma01g39490.1
Glyma19g38510	-	0	3	0.01	0.51	5.67243	0.12661	0.243248	-	-	-	gi|224138378|ref|XP_002322799.1|/5.771e-22/predicted protein [Populus trichocarpa]	Glyma19g38510.1
Glyma03g05820	-	0	3	0.01	0.51	5.67243	0.12661	0.243232	-	-	-	gi|124359388|gb|ABD28539.2|/3.04165e-10/Peptidase C48, SUMO/Sentrin/Ubl1, putative [Medicago truncatula]	Glyma03g05820.1
Glyma14g03050	-	0	3	0.01	0.51	5.67243	0.12661	0.243216	-	-	-	gi|297793267|ref|XP_002864518.1|/3.1659e-10/hypothetical protein ARALYDRAFT_495846 [Arabidopsis lyrata subsp. lyrata]	Glyma14g03050.1
Glyma15g08680	-	0	3	0.01	0.51	5.67243	0.12661	0.243201	GO:0009536//plastid	-	-	gi|255637781|gb|ACU19212.1|/0/unknown [Glycine max]	Glyma15g08680.1
Glyma06g44690	-	0	3	0.01	0.51	5.67243	0.12661	0.243185	-	-	-	gi|255578544|ref|XP_002530135.1|/1.06926e-33/conserved hypothetical protein [Ricinus communis]	Glyma06g44690.1
Glyma09g11750	-	0	3	0.01	0.51	5.67243	0.12661	0.243169	-	-	-	-	Glyma09g11750.1
Glyma17g05750	-	0	3	0.01	0.51	5.67243	0.12661	0.243153	-	-	-	gi|225444748|ref|XP_002279041.1|/0/PREDICTED: hypothetical protein [Vitis vinifera]	Glyma17g05750.1
Glyma13g42010	-	0	3	0.01	0.51	5.67243	0.12661	0.243137	GO:0009536//plastid	-	-	gi|225428400|ref|XP_002283651.1|/0/PREDICTED: hypothetical protein [Vitis vinifera]	Glyma13g42010.1
Glyma16g33620	-	0	3	0.01	0.51	5.67243	0.12661	0.243122	-	-	-	-	Glyma16g33620.1
Glyma12g34870	-	0	3	0.01	0.51	5.67243	0.12661	0.243106	-	-	-	gi|255586098|ref|XP_002533713.1|/9.04429e-129/structural constituent of cell wall, putative [Ricinus communis]	Glyma12g34870.1
Glyma15g38540	-	0	3	0.01	0.51	5.67243	0.12661	0.24309	-	-	-	gi|224069629|ref|XP_002326388.1|/7.58212e-161/beta-alanine n-methyltransferase related [Populus trichocarpa]	Glyma15g38540.1
Glyma03g01130	-	0	3	0.01	0.51	5.67243	0.12661	0.243074	-	-	-	gi|87240970|gb|ABD32828.1|/0/{, related [Medicago truncatula]	Glyma03g01130.1
Glyma12g12230	-	0	3	0.01	0.51	5.67243	0.12661	0.243058	-	-	-	gi|255553835|ref|XP_002517958.1|/1.90376e-115/o-methyltransferase, putative [Ricinus communis]	Glyma12g12230.1
Glyma15g04830	-	0	3	0.01	0.51	5.67243	0.12661	0.243043	-	-	-	gi|124359634|gb|ABD32308.2|/0/Kinesin, motor region [Medicago truncatula]	Glyma15g04830.1
Glyma01g02450	-	0	3	0.01	0.51	5.67243	0.12661	0.243027	-	-	-	gi|296937165|gb|ADH94611.1|/6.82719e-169/nodulation receptor kinase A [Glycine max]	Glyma01g02450.1
Glyma08g08860	-	0	3	0.01	0.51	5.67243	0.12661	0.243011	-	-	-	gi|255631674|gb|ACU16204.1|/1.5193e-22/unknown [Glycine max]	Glyma08g08860.1
Glyma19g37140	-	0	3	0.01	0.51	5.67243	0.12661	0.242995	-	-	-	gi|147864249|emb|CAN83016.1|/5.72673e-161/hypothetical protein [Vitis vinifera]	Glyma19g37140.1
Glyma08g43660	-	0	3	0.01	0.51	5.67243	0.12661	0.242979	GO:0005739//mitochondrion;GO:0009536//plastid;GO:0005739//mitochondrion;GO:0009536//plastid	-	-	gi|255646776|gb|ACU23860.1|/1.45727e-130/unknown [Glycine max]	Glyma08g43660.2
Glyma20g25080	-	0	3	0.01	0.51	5.67243	0.12661	0.242964	-	-	-	gi|225424001|ref|XP_002283553.1|/1.22608e-27/PREDICTED: hypothetical protein [Vitis vinifera]	Glyma20g25080.1
Glyma20g33120	-	0	3	0.01	0.51	5.67243	0.12661	0.242948	GO:0005739//mitochondrion;GO:0016020//membrane	-	-	gi|255584380|ref|XP_002532924.1|/0/transferase, transferring glycosyl groups, putative [Ricinus communis]	Glyma20g33120.1
Glyma02g46370	-	0	3	0.01	0.51	5.67243	0.12661	0.242932	-	-	-	gi|217074878|gb|ACJ85799.1|/2.46194e-32/unknown [Medicago truncatula]	Glyma02g46370.1
Glyma02g13470	-	0	3	0.01	0.51	5.67243	0.12661	0.242916	-	-	-	gi|255541962|ref|XP_002512045.1|/0/conserved hypothetical protein [Ricinus communis]	Glyma02g13470.1
Glyma12g28600	-	0	3	0.01	0.51	5.67243	0.12661	0.2429	-	-	-	-	Glyma12g28600.1
Glyma15g01050	-	0	3	0.01	0.51	5.67243	0.12661	0.242885	GO:0005739//mitochondrion	-	-	gi|255553179|ref|XP_002517632.1|/0/s-receptor kinase, putative [Ricinus communis]	Glyma15g01050.1
Glyma07g07070	-	0	3	0.01	0.51	5.67243	0.12661	0.242869	-	-	-	gi|225016141|gb|ACN78965.1|/2.74334e-162/Rpp4 candidate 1 [Glycine max]	Glyma07g07070.1
Glyma09g26490	-	0	3	0.01	0.51	5.67243	0.12661	0.242853	GO:0009536//plastid	GO:0000166//nucleotide binding	GO:0006412//translation	gi|297733695|emb|CBI14942.3|/3.93007e-26/unnamed protein product [Vitis vinifera]	Glyma09g26490.1
Glyma18g48880	-	0	3	0.01	0.51	5.67243	0.12661	0.242837	-	-	-	gi|255541088|ref|XP_002511608.1|/4.7516e-61/homeobox protein, putative [Ricinus communis]	Glyma18g48880.1
Glyma08g43080	-	0	3	0.01	0.51	5.67243	0.12661	0.242822	-	-	-	gi|255645614|gb|ACU23301.1|/0/unknown [Glycine max]	Glyma08g43080.1
Glyma08g01550	-	0	3	0.01	0.51	5.67243	0.12661	0.242806	GO:0016023//cytoplasmic membrane-bounded vesicle;GO:0016020//membrane;GO:0016023//cytoplasmic membrane-bounded vesicle;GO:0016020//membrane;GO:0016023//cytoplasmic membrane-bounded vesicle;GO:0016020//membrane	-	-	gi|225426866|ref|XP_002283515.1|/2.1083e-124/PREDICTED: hypothetical protein isoform 1 [Vitis vinifera]	Glyma08g01550.3
Glyma17g07280	-	0	3	0.01	0.51	5.67243	0.12661	0.24279	GO:0048046//apoplast;GO:0005618//cell wall	GO:0004553//hydrolase activity, hydrolyzing O-glycosyl compounds;GO:0016762//xyloglucan:xyloglucosyl transferase activity	GO:0006073//cellular glucan metabolic process	gi|255645827|gb|ACU23404.1|/1.28744e-157/unknown [Glycine max]	Glyma17g07280.1
Glyma09g30070	-	0	3	0.01	0.51	5.67243	0.12661	0.242774	-	GO:0016301//kinase activity;GO:0005524//ATP binding;GO:0016301//kinase activity;GO:0005524//ATP binding	GO:0006071//glycerol metabolic process;GO:0006071//glycerol metabolic process	gi|224120380|ref|XP_002318315.1|/0/predicted protein [Populus trichocarpa]	Glyma09g30070.2
Glyma06g06590	-	0	3	0.01	0.51	5.67243	0.12661	0.242759	-	-	-	gi|225454585|ref|XP_002267629.1|/8.71619e-35/PREDICTED: hypothetical protein [Vitis vinifera]	Glyma06g06590.1
Glyma17g37000	-	0	3	0.01	0.51	5.67243	0.12661	0.242743	-	-	-	-	Glyma17g37000.1
Glyma18g46100	-	0	3	0.01	0.51	5.67243	0.12661	0.242727	-	-	-	gi|225016141|gb|ACN78965.1|/0/Rpp4 candidate 1 [Glycine max]	Glyma18g46100.1
Glyma08g43340	-	0	3	0.01	0.51	5.67243	0.12661	0.242711	-	-	-	gi|224142001|ref|XP_002324349.1|/2.95595e-37/predicted protein [Populus trichocarpa]	Glyma08g43340.1
Glyma13g40520	-	0	3	0.01	0.51	5.67243	0.12661	0.242696	-	-	-	gi|255578755|ref|XP_002530235.1|/1.49142e-138/zinc binding dehydrogenase, putative [Ricinus communis]	Glyma13g40520.1
Glyma15g15110	-	0	3	0.01	0.51	5.67243	0.12661	0.24268	-	-	-	gi|124359962|gb|ABN07978.1|/0/GRAS transcription factor [Medicago truncatula]	Glyma15g15110.1
Glyma10g01380	-	0	3	0.01	0.51	5.67243	0.12661	0.242664	-	-	-	gi|67077820|dbj|BAD99511.1|/2.39072e-174/gibberellin 2-oxidase [Vigna angularis]	Glyma10g01380.1
Glyma20g23120	-	0	3	0.01	0.51	5.67243	0.12661	0.242648	-	-	-	gi|224100921|ref|XP_002312069.1|/4.36924e-86/predicted protein [Populus trichocarpa]	Glyma20g23120.1
Glyma06g12870	-	0	3	0.01	0.51	5.67243	0.12661	0.242633	-	-	-	gi|255644380|gb|ACU22695.1|/0/unknown [Glycine max]	Glyma06g12870.2
Glyma16g19200	-	0	3	0.01	0.51	5.67243	0.12661	0.242617	-	-	-	gi|255646778|gb|ACU23861.1|/8.88144e-84/unknown [Glycine max]	Glyma16g19200.1
Glyma03g35960	-	0	3	0.01	0.51	5.67243	0.12661	0.242601	-	-	-	gi|19911581|dbj|BAB86894.1|/4.78747e-99/syringolide-induced protein B13-1-9 [Glycine max]	Glyma03g35960.1
Glyma06g09010	-	0	3	0.01	0.51	5.67243	0.12661	0.242585	GO:0009536//plastid	-	-	gi|255550912|ref|XP_002516504.1|/7.20153e-108/conserved hypothetical protein [Ricinus communis]	Glyma06g09010.1
Glyma02g17380	-	0	3	0.01	0.51	5.67243	0.12661	0.24257	-	-	-	gi|297743865|emb|CBI36835.3|/5.88391e-09/unnamed protein product [Vitis vinifera]	Glyma02g17380.1
Glyma13g09270	-	0	3	0.01	0.51	5.67243	0.12661	0.242554	-	-	-	gi|302142728|emb|CBI19931.3|/9.36537e-158/unnamed protein product [Vitis vinifera]	Glyma13g09270.1
Glyma04g42810	-	0	3	0.01	0.51	5.67243	0.12661	0.242538	-	-	-	gi|255631050|gb|ACU15889.1|/1.69575e-71/unknown [Glycine max]	Glyma04g42810.1
Glyma16g27870	-	0	3	0.01	0.51	5.67243	0.12661	0.242522	-	-	-	gi|289540889|gb|ADD09566.1|/6.60792e-94/galactose oxidase [Trifolium repens]	Glyma16g27870.1
Glyma03g41270	-	0	3	0.01	0.51	5.67243	0.12661	0.242507	GO:0009536//plastid	-	-	gi|255632067|gb|ACU16386.1|/4.40385e-136/unknown [Glycine max]	Glyma03g41270.1
Glyma06g13290	-	0	3	0.01	0.51	5.67243	0.12661	0.242491	-	-	-	gi|302144037|emb|CBI23142.3|/0/unnamed protein product [Vitis vinifera]	Glyma06g13290.1
Glyma03g27620	-	0	3	0.01	0.51	5.67243	0.12661	0.242475	-	-	-	gi|294488497|gb|ADE88148.1|/0/beta-amyrin synthase [Glycyrrhiza uralensis]	Glyma03g27620.1
Glyma13g26700	-	0	3	0.01	0.51	5.67243	0.12661	0.24246	-	-	-	gi|225465868|ref|XP_002266400.1|/0/PREDICTED: hypothetical protein isoform 1 [Vitis vinifera]	Glyma13g26700.1
Glyma02g35040	-	0	3	0.01	0.51	5.67243	0.12661	0.242444	GO:0016023//cytoplasmic membrane-bounded vesicle	-	-	gi|255627393|gb|ACU14041.1|/2.30973e-58/unknown [Glycine max]	Glyma02g35040.1
Glyma18g53150	-	0	3	0.01	0.51	5.67243	0.12661	0.242428	-	-	-	gi|255628675|gb|ACU14682.1|/1.79766e-34/unknown [Glycine max]	Glyma18g53150.1
Glyma07g26870	-	0	3	0.01	0.51	5.67243	0.12661	0.242412	-	-	-	gi|224111434|ref|XP_002315854.1|/0/predicted protein [Populus trichocarpa]	Glyma07g26870.1
Glyma18g03110	-	0	3	0.01	0.51	5.67243	0.12661	0.242397	-	-	-	gi|1786115|gb|AAB41107.1|/1.15097e-174/phosphoinositide-specific phospholipase C [Vigna unguiculata]	Glyma18g03110.1
Glyma17g06620	-	0	3	0.01	0.51	5.67243	0.12661	0.242381	-	-	-	gi|255636332|gb|ACU18505.1|/2.18754e-149/unknown [Glycine max]	Glyma17g06620.1
Glyma01g27120	-	0	3	0.01	0.51	5.67243	0.12661	0.242365	GO:0044464//cell part	-	-	gi|255635380|gb|ACU18043.1|/8.64585e-152/unknown [Glycine max]	Glyma01g27120.1
Glyma01g45350	-	0	3	0.01	0.51	5.67243	0.12661	0.24235	-	-	-	gi|255626539|gb|ACU13614.1|/1.41084e-122/unknown [Glycine max]	Glyma01g45350.1
Glyma13g35630	Sb08g017700	0	3	0.01	0.51	5.67243	0.12661	0.242334	-	-	-	gi|242085820|ref|XP_002443335.1|/1.0189e-73/hypothetical protein SORBIDRAFT_08g017700 [Sorghum bicolor]	Glyma13g35630.1
Glyma03g38160	-	0	3	0.01	0.51	5.67243	0.12661	0.242318	-	GO:0030283//3(or 17)beta-hydroxysteroid dehydrogenase activity;GO:0005488//binding	GO:0055114//oxidation reduction	gi|255644882|gb|ACU22941.1|/1.78982e-145/unknown [Glycine max]	Glyma03g38160.1
Glyma12g05380	-	0	3	0.01	0.51	5.67243	0.12661	0.242302	-	-	-	gi|224133356|ref|XP_002328022.1|/1.9964e-110/predicted protein [Populus trichocarpa]	Glyma12g05380.1
Glyma06g18240	-	0	3	0.01	0.51	5.67243	0.12661	0.242287	-	-	-	gi|225456787|ref|XP_002277300.1|/7.44613e-115/PREDICTED: hypothetical protein [Vitis vinifera]	Glyma06g18240.1
Glyma02g03550	-	0	3	0.01	0.51	5.67243	0.12661	0.242271	-	-	-	gi|255581186|ref|XP_002531406.1|/0/purine permease, putative [Ricinus communis]	Glyma02g03550.4
Glyma13g27160	-	0	3	0.01	0.51	5.67243	0.12661	0.242255	-	-	-	gi|124359339|gb|ABD28498.2|/1.08346e-18/Polynucleotidyl transferase, Ribonuclease H fold [Medicago truncatula]	Glyma13g27160.1
Glyma09g01520	-	0	3	0.01	0.51	5.67243	0.12661	0.24224	-	-	-	gi|255563790|ref|XP_002522896.1|/2.79105e-31/conserved hypothetical protein [Ricinus communis]	Glyma09g01520.1
Glyma17g20400	-	0	3	0.01	0.51	5.67243	0.12661	0.242224	-	-	-	gi|255629309|gb|ACU14999.1|/2.52789e-36/unknown [Glycine max]	Glyma17g20400.1
Glyma04g40840	-	0	3	0.01	0.51	5.67243	0.12661	0.242208	-	-	-	-	Glyma04g40840.1
Glyma10g09350	-	0	3	0.01	0.51	5.67243	0.12661	0.242193	-	-	-	gi|255578595|ref|XP_002530159.1|/2.07863e-35/conserved hypothetical protein [Ricinus communis]	Glyma10g09350.1
Glyma02g47330	-	0	3	0.01	0.51	5.67243	0.12661	0.242177	-	GO:0047274//galactinol-sucrose galactosyltransferase activity	-	gi|224122300|ref|XP_002330589.1|/0/predicted protein [Populus trichocarpa]	Glyma02g47330.1
Glyma01g40870	-	0	3	0.01	0.51	5.67243	0.12661	0.242161	-	-	-	gi|224138052|ref|XP_002326506.1|/6.4082e-136/predicted protein [Populus trichocarpa]	Glyma01g40870.1
Glyma17g03840	-	0	3	0.01	0.51	5.67243	0.12661	0.242146	GO:0009536//plastid	-	-	gi|255556562|ref|XP_002519315.1|/0/pentatricopeptide repeat-containing protein, putative [Ricinus communis]	Glyma17g03840.1
Glyma13g23090	-	0	3	0.01	0.51	5.67243	0.12661	0.24213	-	GO:0046872//metal ion binding;GO:0003993//acid phosphatase activity;GO:0046872//metal ion binding;GO:0003993//acid phosphatase activity	-	gi|37359277|gb|AAN85416.1|/0/purple acid phosphatase-like protein [Glycine max]	Glyma13g23090.1
Glyma19g43560	-	0	3	0.01	0.51	5.67243	0.12661	0.242114	-	-	-	gi|224123480|ref|XP_002319088.1|/9.0515e-105/predicted protein [Populus trichocarpa]	Glyma19g43560.1
Glyma20g32770	-	0	3	0.01	0.51	5.67243	0.12661	0.242099	-	-	-	gi|255637996|gb|ACU19314.1|/4.94161e-87/unknown [Glycine max]	Glyma20g32770.1
Glyma18g01660	-	0	3	0.01	0.51	5.67243	0.12661	0.242083	-	-	-	gi|225424627|ref|XP_002285484.1|/3.89326e-104/PREDICTED: hypothetical protein [Vitis vinifera]	Glyma18g01660.1
Glyma09g33320	-	0	3	0.01	0.51	5.67243	0.12661	0.242067	GO:0009536//plastid	GO:0008661//1-deoxy-D-xylulose-5-phosphate synthase activity	GO:0016114//terpenoid biosynthetic process	gi|94421690|gb|ABF18929.1|/0/putative 1-deoxy-D-xylulose 5-phosphate synthase [Hevea brasiliensis]	Glyma09g33320.1
Glyma06g11710	-	0	3	0.01	0.51	5.67243	0.12661	0.242052	-	-	-	gi|255646833|gb|ACU23888.1|/4.55249e-99/unknown [Glycine max]	Glyma06g11710.1
Glyma15g07160	-	0	3	0.01	0.51	5.67243	0.12661	0.242036	-	-	-	gi|255638959|gb|ACU19781.1|/2.23749e-56/unknown [Glycine max]	Glyma15g07160.1
Glyma05g36330	-	0	3	0.01	0.51	5.67243	0.12661	0.24202	GO:0009536//plastid	-	-	gi|225444938|ref|XP_002282308.1|/0/PREDICTED: hypothetical protein [Vitis vinifera]	Glyma05g36330.1
Glyma16g06720	-	0	3	0.01	0.51	5.67243	0.12661	0.242005	-	-	-	gi|224060209|ref|XP_002300086.1|/6.3551e-148/global transcription factor group [Populus trichocarpa]	Glyma16g06720.1
Glyma20g22920	-	0	3	0.01	0.51	5.67243	0.12661	0.241989	-	-	-	gi|225450585|ref|XP_002282109.1|/0/PREDICTED: hypothetical protein [Vitis vinifera]	Glyma20g22920.2
Glyma18g02600	-	0	3	0.01	0.51	5.67243	0.12661	0.241973	GO:0016020//membrane	-	-	gi|255559599|ref|XP_002520819.1|/0/conserved hypothetical protein [Ricinus communis]	Glyma18g02600.1
Glyma16g04940	-	0	3	0.01	0.51	5.67243	0.12661	0.241958	-	-	-	gi|255641471|gb|ACU21011.1|/0/unknown [Glycine max]	Glyma16g04940.1
Glyma04g16980	-	0	3	0.01	0.51	5.67243	0.12661	0.241942	-	GO:0005515//protein binding	-	gi|255543935|ref|XP_002513030.1|/0/ankyrin-repeat containing protein, putative [Ricinus communis]	Glyma04g16980.1
Glyma07g37910	-	0	3	0.01	0.51	5.67243	0.12661	0.241926	-	-	-	-	Glyma07g37910.1
Glyma06g47220	-	0	3	0.01	0.51	5.67243	0.12661	0.241911	-	-	-	gi|225463745|ref|XP_002265747.1|/5.52823e-115/PREDICTED: hypothetical protein [Vitis vinifera]	Glyma06g47220.1
Glyma19g29170	-	0	3	0.01	0.51	5.67243	0.12661	0.241895	GO:0016023//cytoplasmic membrane-bounded vesicle	-	-	gi|225439193|ref|XP_002269480.1|/0/PREDICTED: hypothetical protein [Vitis vinifera]	Glyma19g29170.1
Glyma06g18210	-	0	3	0.01	0.51	5.67243	0.12661	0.241879	-	-	-	gi|224136019|ref|XP_002322219.1|/1.95885e-134/predicted protein [Populus trichocarpa]	Glyma06g18210.1
Glyma10g32240	-	0	3	0.01	0.51	5.67243	0.12661	0.241864	-	-	-	gi|255551995|ref|XP_002517042.1|/2.93345e-115/conserved hypothetical protein [Ricinus communis]	Glyma10g32240.1
Glyma19g25910	-	0	3	0.01	0.51	5.67243	0.12661	0.241848	GO:0009536//plastid	-	-	gi|255536893|ref|XP_002509513.1|/1.61569e-09/sua5, putative [Ricinus communis]	Glyma19g25910.1
Glyma18g51730	-	0	3	0.01	0.51	5.67243	0.12661	0.241832	-	-	-	gi|224145637|ref|XP_002325713.1|/8.9714e-93/nbs-lrr resistance protein [Populus trichocarpa]	Glyma18g51730.1
Glyma13g42340	-	0	3	0.01	0.51	5.67243	0.12661	0.241817	-	GO:0016165//lipoxygenase activity;GO:0005506//iron ion binding;GO:0009055//electron carrier activity	GO:0055114//oxidation reduction;GO:0031408//oxylipin biosynthetic process	gi|1173642|gb|AAC49159.1|/0/lipoxygenase [Glycine max]	Glyma13g42340.1
Glyma14g38030	-	0	3	0.01	0.51	5.67243	0.12661	0.241801	-	-	-	gi|255647802|gb|ACU24361.1|/8.45016e-116/unknown [Glycine max]	Glyma14g38030.1
Glyma08g06430	-	0	3	0.01	0.51	5.67243	0.12661	0.241786	GO:0009536//plastid	-	GO:0009739//response to gibberellin stimulus	gi|255640215|gb|ACU20398.1|/9.99423e-119/unknown [Glycine max]	Glyma08g06430.1
Glyma04g33640	-	0	3	0.01	0.51	5.67243	0.12661	0.24177	-	-	-	gi|255547409|ref|XP_002514762.1|/9.38367e-29/transcription factor, putative [Ricinus communis]	Glyma04g33640.1
Glyma18g51420	-	0	3	0.01	0.51	5.67243	0.12661	0.241754	-	-	-	gi|255536881|ref|XP_002509507.1|/2.4133e-80/DNA-directed RNA polymerase III subunit F, putative [Ricinus communis]	Glyma18g51420.1
Glyma0220s00200	-	0	3	0.01	0.51	5.67243	0.12661	0.241739	-	-	-	gi|124361170|gb|ABN09142.1|/0/TIR [Medicago truncatula]	Glyma0220s00200.1
Glyma07g33280	-	0	3	0.01	0.51	5.67243	0.12661	0.241723	-	-	-	gi|255561705|ref|XP_002521862.1|/1.03662e-74/conserved hypothetical protein [Ricinus communis]	Glyma07g33280.1
Glyma06g09590	-	0	3	0.01	0.51	5.67243	0.12661	0.241707	-	-	-	gi|255644520|gb|ACU22763.1|/3.53151e-130/unknown [Glycine max]	Glyma06g09590.2
Glyma06g43770	-	0	3	0.01	0.51	5.67243	0.12661	0.241692	-	-	-	-	Glyma06g43770.1
Glyma19g25240	-	0	3	0.01	0.51	5.67243	0.12661	0.241676	-	-	-	gi|224055707|ref|XP_002298613.1|/1.29709e-37/predicted protein [Populus trichocarpa]	Glyma19g25240.1
Glyma06g11130	-	0	3	0.01	0.51	5.67243	0.12661	0.241661	-	-	-	gi|225459366|ref|XP_002285809.1|/0/PREDICTED: hypothetical protein [Vitis vinifera]	Glyma06g11130.1
Glyma07g10260	-	0	3	0.01	0.51	5.67243	0.12661	0.241645	-	-	-	-	Glyma07g10260.1
Glyma17g17720	-	0	3	0.01	0.51	5.67243	0.12661	0.241629	-	-	-	gi|147772915|emb|CAN71564.1|/7.25246e-85/hypothetical protein [Vitis vinifera]	Glyma17g17720.1
Glyma06g09690	-	0	3	0.01	0.51	5.67243	0.12661	0.241614	-	-	-	gi|225459004|ref|XP_002285598.1|/5.1482e-159/PREDICTED: hypothetical protein [Vitis vinifera]	Glyma06g09690.1
Glyma03g29350	-	0	3	0.01	0.51	5.67243	0.12661	0.241598	-	-	-	gi|124359291|gb|ABD28426.2|/0/RNA-directed DNA polymerase (Reverse transcriptase) [Medicago truncatula]	Glyma03g29350.2
Glyma09g34610	-	0	3	0.01	0.51	5.67243	0.12661	0.241583	-	-	-	gi|224074450|ref|XP_002304373.1|/0/predicted protein [Populus trichocarpa]	Glyma09g34610.1
Glyma10g29190	-	0	3	0.01	0.51	5.67243	0.12661	0.241567	-	-	-	gi|255628335|gb|ACU14512.1|/2.14974e-72/unknown [Glycine max]	Glyma10g29190.4
Glyma13g00610	-	0	3	0.01	0.51	5.67243	0.12661	0.241551	-	-	-	gi|224090529|ref|XP_002309015.1|/0/predicted protein [Populus trichocarpa]	Glyma13g00610.1
Glyma20g38700	-	0	3	0.01	0.51	5.67243	0.12661	0.241536	GO:0009536//plastid	-	-	gi|296090042|emb|CBI39861.3|/5.7334e-08/unnamed protein product [Vitis vinifera]	Glyma20g38700.1
Glyma01g38370	-	0	3	0.01	0.51	5.67243	0.12661	0.24152	-	-	-	gi|255636485|gb|ACU18581.1|/1.64813e-101/unknown [Glycine max]	Glyma01g38370.1
Glyma07g17360	-	0	3	0.01	0.51	5.67243	0.12661	0.241505	-	-	-	gi|296082108|emb|CBI21113.3|/1.62748e-07/unnamed protein product [Vitis vinifera]	Glyma07g17360.1
Glyma03g06830	-	0	3	0.01	0.51	5.67243	0.12661	0.241489	-	GO:0016491//oxidoreductase activity	-	gi|255577875|ref|XP_002529810.1|/8.31947e-32/succinate semialdehyde dehydrogenase, putative [Ricinus communis]	Glyma03g06830.1
Glyma08g42660	-	0	3	0.01	0.51	5.67243	0.12661	0.241473	-	-	-	gi|224124328|ref|XP_002319304.1|/6.01275e-101/predicted protein [Populus trichocarpa]	Glyma08g42660.1
Glyma11g05000	-	0	3	0.01	0.51	5.67243	0.12661	0.241458	-	-	-	gi|255568637|ref|XP_002525292.1|/3.53164e-16/conserved hypothetical protein [Ricinus communis]	Glyma11g05000.1
Glyma04g42330	-	0	3	0.01	0.51	5.67243	0.12661	0.241442	-	-	-	-	Glyma04g42330.1
Glyma18g16060	-	0	3	0.01	0.51	5.67243	0.12661	0.241427	-	GO:0005515//protein binding	-	gi|223452351|gb|ACM89503.1|/0/protein kinase [Glycine max]	Glyma18g16060.1
Glyma18g02020	-	0	3	0.01	0.51	5.67243	0.12661	0.241411	-	-	-	gi|224081136|ref|XP_002306306.1|/0/predicted protein [Populus trichocarpa]	Glyma18g02020.1
Glyma13g01030	Sb03g040990	0	3	0.01	0.51	5.67243	0.12661	0.241395	GO:0016020//membrane;GO:0016020//membrane;GO:0016020//membrane	-	-	gi|242055099|ref|XP_002456695.1|/1.82182e-35/hypothetical protein SORBIDRAFT_03g040990 [Sorghum bicolor]	Glyma13g01030.1
Glyma13g16910	-	0	3	0.01	0.51	5.67243	0.12661	0.24138	-	-	-	gi|255625779|gb|ACU13234.1|/2.93778e-107/unknown [Glycine max]	Glyma13g16910.2
Glyma02g13760	-	0	3	0.01	0.51	5.67243	0.12661	0.241364	-	-	-	-	Glyma02g13760.1
Glyma15g12980	-	0	3	0.01	0.51	5.67243	0.12661	0.241349	-	-	-	gi|255645620|gb|ACU23304.1|/0/unknown [Glycine max]	Glyma15g12980.2
Glyma06g10320	-	0	3	0.01	0.51	5.67243	0.12661	0.241333	-	-	-	gi|225459056|ref|XP_002285638.1|/0/PREDICTED: similar to SAB [Vitis vinifera]	Glyma06g10320.1
Glyma16g29030	-	0	3	0.01	0.51	5.67243	0.12661	0.241318	GO:0016020//membrane	-	-	gi|302143741|emb|CBI22602.3|/0/unnamed protein product [Vitis vinifera]	Glyma16g29030.1
Glyma16g00700	-	0	3	0.01	0.51	5.67243	0.12661	0.241302	-	-	-	-	Glyma16g00700.1
Glyma09g29940	-	0	3	0.01	0.51	5.67243	0.12661	0.241286	-	-	-	gi|255633740|gb|ACU17230.1|/1.05962e-95/unknown [Glycine max]	Glyma09g29940.1
Glyma13g43720	-	0	3	0.01	0.51	5.67243	0.12661	0.241271	-	-	-	gi|297743306|emb|CBI36173.3|/0/unnamed protein product [Vitis vinifera]	Glyma13g43720.1
Glyma15g03910	-	0	3	0.01	0.51	5.67243	0.12661	0.241255	-	GO:0005515//protein binding	-	gi|224055033|ref|XP_002298405.1|/0/predicted protein [Populus trichocarpa]	Glyma15g03910.1
Glyma07g06280	-	0	3	0.01	0.51	5.67243	0.12661	0.24124	-	-	-	gi|225454494|ref|XP_002276948.1|/0/PREDICTED: hypothetical protein [Vitis vinifera]	Glyma07g06280.1
Glyma03g05700	-	0	3	0.01	0.51	5.67243	0.12661	0.241224	-	-	-	-	Glyma03g05700.1
Glyma10g02160	-	0	3	0.01	0.51	5.67243	0.12661	0.241209	-	-	-	gi|224068368|ref|XP_002302726.1|/0/predicted protein [Populus trichocarpa]	Glyma10g02160.1
Glyma14g40530	-	0	3	0.01	0.51	5.67243	0.12661	0.241193	-	-	-	gi|255538892|ref|XP_002510511.1|/4.19307e-58/Auxin-induced protein 6B, putative [Ricinus communis]	Glyma14g40530.1
Glyma19g38290	-	0	3	0.01	0.51	5.67243	0.12661	0.241177	-	-	-	gi|224106766|ref|XP_002333634.1|/1.20077e-74/predicted protein [Populus trichocarpa]	Glyma19g38290.1
Glyma02g14770	-	0	3	0.01	0.51	5.67243	0.12661	0.241162	-	-	-	gi|224099289|ref|XP_002311425.1|/1.13121e-20/predicted protein [Populus trichocarpa]	Glyma02g14770.1
Glyma20g29110	-	0	3	0.01	0.51	5.67243	0.12661	0.241146	-	-	-	gi|296089109|emb|CBI38812.3|/7.37965e-64/unnamed protein product [Vitis vinifera]	Glyma20g29110.1
Glyma05g28670	-	0	3	0.01	0.51	5.67243	0.12661	0.241131	-	-	-	gi|255554070|ref|XP_002518075.1|/3.44295e-111/conserved hypothetical protein [Ricinus communis]	Glyma05g28670.1
Glyma09g28460	-	0	3	0.01	0.51	5.67243	0.12661	0.241115	GO:0016023//cytoplasmic membrane-bounded vesicle	-	-	gi|217072506|gb|ACJ84613.1|/3.39398e-143/unknown [Medicago truncatula]	Glyma09g28460.1
Glyma15g35300	-	0	3	0.01	0.51	5.67243	0.12661	0.2411	-	-	-	gi|224145557|ref|XP_002325685.1|/6.60322e-59/equilibrative nucleoside transporter [Populus trichocarpa]	Glyma15g35300.1
Glyma11g04930	-	0	3	0.01	0.51	5.67243	0.12661	0.241084	-	-	-	gi|255645823|gb|ACU23402.1|/1.78639e-39/unknown [Glycine max]	Glyma11g04930.1
Glyma01g43610	-	0	3	0.01	0.51	5.67243	0.12661	0.241069	GO:0016020//membrane	GO:0020037//heme binding;GO:0016491//oxidoreductase activity;GO:0009055//electron carrier activity	GO:0055114//oxidation reduction	gi|5915855|sp|O48921.1|C97B2_SOYBN/0/RecName: Full=Cytochrome P450 97B2	Glyma01g43610.1
Glyma13g44600	-	0	3	0.01	0.51	5.67243	0.12661	0.241053	-	-	-	gi|255646531|gb|ACU23740.1|/1.12524e-45/unknown [Glycine max]	Glyma13g44600.1
Glyma17g12000	-	0	3	0.01	0.51	5.67243	0.12661	0.241038	-	-	-	gi|225445595|ref|XP_002282382.1|/1.53764e-12/PREDICTED: hypothetical protein [Vitis vinifera]	Glyma17g12000.1
Glyma15g40850	-	0	3	0.01	0.51	5.67243	0.12661	0.241022	-	-	-	gi|255565836|ref|XP_002523907.1|/0/eukaryotic translation elongation factor, putative [Ricinus communis]	Glyma15g40850.1
Glyma13g28450	-	0	3	0.01	0.51	5.67243	0.12661	0.241006	-	GO:0005351//sugar:hydrogen symporter activity	-	gi|225432432|ref|XP_002278197.1|/0/PREDICTED: hypothetical protein [Vitis vinifera]	Glyma13g28450.1
Glyma08g22680	-	0	3	0.01	0.51	5.67243	0.12661	0.240991	-	-	-	gi|255625865|gb|ACU13277.1|/1.51978e-77/unknown [Glycine max]	Glyma08g22680.1
Glyma19g27370	-	0	3	0.01	0.51	5.67243	0.12661	0.240975	-	-	-	-	Glyma19g27370.1
Glyma17g12540	-	0	3	0.01	0.51	5.67243	0.12661	0.24096	-	-	-	gi|225445440|ref|XP_002281885.1|/3.31582e-82/PREDICTED: hypothetical protein [Vitis vinifera]	Glyma17g12540.1
Glyma01g33700	-	0	3	0.01	0.51	5.67243	0.12661	0.240944	-	-	-	gi|124360173|gb|ABD33122.2|/1.77762e-26/Peptidase M22, glycoprotease [Medicago truncatula]	Glyma01g33700.1
Glyma14g38800	-	0	3	0.01	0.51	5.67243	0.12661	0.240929	GO:0016021//integral to membrane;GO:0005739//mitochondrion	GO:0042626//ATPase activity, coupled to transmembrane movement of substances;GO:0005524//ATP binding	GO:0006810//transport	gi|255584390|ref|XP_002532928.1|/0/Transporter ATM1, mitochondrial precursor, putative [Ricinus communis]	Glyma14g38800.1
Glyma09g38280	-	0	3	0.01	0.51	5.67243	0.12661	0.240913	-	-	-	gi|224137198|ref|XP_002327066.1|/1.18749e-62/predicted protein [Populus trichocarpa]	Glyma09g38280.1
Glyma06g11750	-	0	3	0.01	0.51	5.67243	0.12661	0.240898	-	-	-	gi|255644789|gb|ACU22896.1|/2.00197e-133/unknown [Glycine max]	Glyma06g11750.1
Glyma07g30870	-	0	3	0.01	0.51	5.67243	0.12661	0.240882	GO:0009536//plastid	-	GO:0009739//response to gibberellin stimulus	gi|255640215|gb|ACU20398.1|/2.49998e-116/unknown [Glycine max]	Glyma07g30870.1
Glyma08g27850	-	0	3	0.01	0.51	5.67243	0.12661	0.240867	-	-	-	gi|255637966|gb|ACU19299.1|/1.25127e-47/unknown [Glycine max]	Glyma08g27850.1
Glyma20g22120	-	0	3	0.01	0.51	5.67243	0.12661	0.240851	-	-	-	gi|87240993|gb|ABD32851.1|/0/Helicase, C-terminal; Zinc finger, CCHC-type; GUCT [Medicago truncatula]	Glyma20g22120.1
Glyma01g20820	-	0	3	0.01	0.51	5.67243	0.12661	0.240836	-	-	-	-	Glyma01g20820.1
Glyma14g34800	-	0	3	0.01	0.51	5.67243	0.12661	0.24082	-	-	-	-	Glyma14g34800.1
Glyma02g35550	-	0	3	0.01	0.51	5.67243	0.12661	0.240805	-	-	-	gi|225440698|ref|XP_002274910.1|/0/PREDICTED: hypothetical protein [Vitis vinifera]	Glyma02g35550.1
Glyma18g15220	-	0	3	0.01	0.51	5.67243	0.12661	0.240789	-	-	-	gi|296086383|emb|CBI31972.3|/5.62489e-142/unnamed protein product [Vitis vinifera]	Glyma18g15220.2
Glyma13g44020	-	0	3	0.01	0.51	5.67243	0.12661	0.240774	-	-	-	gi|4838147|gb|AAD30864.1|AF117884_1/7.83415e-61/seed maturation protein PM30 [Glycine max]	Glyma13g44020.1
Glyma06g14230	-	0	3	0.01	0.51	5.67243	0.12661	0.240758	-	-	-	-	Glyma06g14230.1
Glyma03g41180	-	0	3	0.01	0.51	5.67243	0.12661	0.240743	-	-	-	gi|225453066|ref|XP_002269177.1|/0/PREDICTED: hypothetical protein [Vitis vinifera]	Glyma03g41180.1
Glyma04g01700	-	0	3	0.01	0.51	5.67243	0.12661	0.240727	-	GO:0016853//isomerase activity;GO:0016853//isomerase activity;GO:0016853//isomerase activity	GO:0006457//protein folding;GO:0006457//protein folding;GO:0006457//protein folding	gi|255631734|gb|ACU16234.1|/8.75365e-117/unknown [Glycine max]	Glyma04g01700.2
Glyma04g03150	-	0	3	0.01	0.51	5.67243	0.12661	0.240712	-	-	-	gi|255538762|ref|XP_002510446.1|/1.13156e-105/bel1 homeotic protein, putative [Ricinus communis]	Glyma04g03150.1
Glyma02g42280	-	0	3	0.01	0.51	5.67243	0.12661	0.240696	-	-	-	gi|255641646|gb|ACU21095.1|/1.47905e-128/unknown [Glycine max]	Glyma02g42280.1
Glyma09g12500	-	0	3	0.01	0.51	5.67243	0.12661	0.240681	GO:0005840//ribosome;GO:0005739//mitochondrion	GO:0003735//structural constituent of ribosome	GO:0006412//translation	gi|296084596|emb|CBI25617.3|/4.00315e-26/unnamed protein product [Vitis vinifera]	Glyma09g12500.1
Glyma11g08870	-	0	3	0.01	0.51	5.67243	0.12661	0.240665	-	-	-	gi|225469474|ref|XP_002267895.1|/7.48466e-61/PREDICTED: hypothetical protein [Vitis vinifera]	Glyma11g08870.1
Glyma03g14890	-	0	3	0.01	0.51	5.67243	0.12661	0.24065	-	-	-	gi|193584702|gb|ACF19651.1|/3.7404e-37/TIR-NBS-LRR RCT1-like resistance protein [Medicago sativa]	Glyma03g14890.1
Glyma20g01240	-	0	3	0.01	0.51	5.67243	0.12661	0.240634	-	GO:0005515//protein binding	-	gi|224105505|ref|XP_002313835.1|/1.91955e-178/predicted protein [Populus trichocarpa]	Glyma20g01240.1
Glyma13g28910	-	0	3	0.01	0.51	5.67243	0.12661	0.240619	-	-	-	gi|224080043|ref|XP_002306001.1|/0/predicted protein [Populus trichocarpa]	Glyma13g28910.1
Glyma19g24410	-	0	3	0.01	0.51	5.67243	0.12661	0.240603	-	-	-	-	Glyma19g24410.1
Glyma01g05100	-	0	3	0.01	0.51	5.67243	0.12661	0.240588	-	-	-	gi|225424936|ref|XP_002271193.1|/2.12578e-100/PREDICTED: hypothetical protein [Vitis vinifera]	Glyma01g05100.1
Glyma08g00620	-	0	3	0.01	0.51	5.67243	0.12661	0.240572	-	-	-	-	Glyma08g00620.1
Glyma11g21180	-	0	3	0.01	0.51	5.67243	0.12661	0.240557	-	-	-	gi|255637887|gb|ACU19262.1|/1.10067e-144/unknown [Glycine max]	Glyma11g21180.1
Glyma13g39700	-	0	3	0.01	0.51	5.67243	0.12661	0.240541	-	-	-	gi|224106838|ref|XP_002314302.1|/0/predicted protein [Populus trichocarpa]	Glyma13g39700.1
Glyma17g06810	-	0	3	0.01	0.51	5.67243	0.12661	0.240526	-	-	-	gi|224087327|ref|XP_002308122.1|/0/predicted protein [Populus trichocarpa]	Glyma17g06810.1
Glyma12g05820	-	0	3	0.01	0.51	5.67243	0.12661	0.240511	-	-	-	gi|297736192|emb|CBI24830.3|/0/unnamed protein product [Vitis vinifera]	Glyma12g05820.1
Glyma10g29390	-	0	3	0.01	0.51	5.67243	0.12661	0.240495	-	-	-	gi|296089673|emb|CBI39492.3|/1.1596e-111/unnamed protein product [Vitis vinifera]	Glyma10g29390.1
Glyma10g30380	-	0	3	0.01	0.51	5.67243	0.12661	0.24048	-	-	-	gi|255630609|gb|ACU15664.1|/6.89573e-51/unknown [Glycine max]	Glyma10g30380.1
Glyma04g42500	-	0	3	0.01	0.51	5.67243	0.12661	0.240464	-	-	-	gi|255636602|gb|ACU18639.1|/1.56532e-45/unknown [Glycine max]	Glyma04g42500.1
Glyma13g37630	-	0	3	0.01	0.51	5.67243	0.12661	0.240449	-	-	-	gi|255647335|gb|ACU24134.1|/1.58677e-156/unknown [Glycine max]	Glyma13g37630.1
Glyma10g38990	-	0	3	0.01	0.51	5.67243	0.12661	0.240433	-	-	-	gi|225432774|ref|XP_002283288.1|/9.74641e-149/PREDICTED: hypothetical protein [Vitis vinifera]	Glyma10g38990.1
Glyma08g46420	-	0	3	0.01	0.51	5.67243	0.12661	0.240418	-	-	-	gi|225463870|ref|XP_002268712.1|/0/PREDICTED: hypothetical protein [Vitis vinifera]	Glyma08g46420.1
Glyma16g34360	-	0	3	0.01	0.51	5.67243	0.12661	0.240402	GO:0009536//plastid	-	-	gi|255554312|ref|XP_002518196.1|/0/Beta-amylase, putative [Ricinus communis]	Glyma16g34360.1
Glyma19g36770	-	0	3	0.01	0.51	5.67243	0.12661	0.240387	-	-	-	gi|224140209|ref|XP_002323477.1|/1.53648e-25/SAUR family protein [Populus trichocarpa]	Glyma19g36770.1
Glyma11g05430	-	0	3	0.01	0.51	5.67243	0.12661	0.240371	GO:0005739//mitochondrion;GO:0005739//mitochondrion	-	-	gi|255645918|gb|ACU23448.1|/0/unknown [Glycine max]	Glyma11g05430.2
Glyma08g23130	-	0	3	0.01	0.51	5.67243	0.12661	0.240356	-	-	-	gi|255572789|ref|XP_002527327.1|/5.6133e-108/F-box/LRR-repeat protein, putative [Ricinus communis]	Glyma08g23130.1
Glyma06g47580	-	0	3	0.01	0.51	5.67243	0.12661	0.240341	-	-	-	gi|225431543|ref|XP_002281970.1|/2.40161e-22/PREDICTED: hypothetical protein [Vitis vinifera]	Glyma06g47580.1
Glyma20g30020	-	0	3	0.01	0.51	5.67243	0.12661	0.240325	-	-	-	gi|225464501|ref|XP_002272050.1|/1.11202e-95/PREDICTED: hypothetical protein [Vitis vinifera]	Glyma20g30020.1
Glyma09g18900	-	0	3	0.01	0.51	5.67243	0.12661	0.24031	-	-	-	gi|255647511|gb|ACU24219.1|/2.97771e-113/unknown [Glycine max]	Glyma09g18900.4
Glyma04g09090	-	0	3	0.01	0.51	5.67243	0.12661	0.240294	-	-	-	-	Glyma04g09090.1
Glyma18g42920	-	0	3	0.01	0.51	5.67243	0.12661	0.240279	-	-	-	gi|224140411|ref|XP_002323576.1|/9.86248e-94/predicted protein [Populus trichocarpa]	Glyma18g42920.1
Glyma17g12730	-	0	3	0.01	0.51	5.67243	0.12661	0.240263	-	-	-	gi|225445378|ref|XP_002281678.1|/3.4517e-94/PREDICTED: hypothetical protein [Vitis vinifera]	Glyma17g12730.1
Glyma20g32730	-	0	3	0.01	0.51	5.67243	0.12661	0.240248	-	-	-	gi|72140114|gb|AAZ66389.1|/2.79449e-155/RAV-like DNA-binding protein [Glycine max]	Glyma20g32730.1
Glyma06g25610	-	0	3	0.01	0.51	5.67243	0.12661	0.240232	-	-	-	gi|224076750|ref|XP_002304991.1|/5.18829e-35/predicted protein [Populus trichocarpa]	Glyma06g25610.1
Glyma11g03860	-	0	3	0.01	0.51	5.67243	0.12661	0.240217	-	-	-	gi|224074193|ref|XP_002304295.1|/1.72089e-23/predicted protein [Populus trichocarpa]	Glyma11g03860.1
Glyma07g32520	-	0	3	0.01	0.51	5.67243	0.12661	0.240202	-	-	-	-	Glyma07g32520.1
Glyma07g15410	-	0	3	0.01	0.51	5.67243	0.12661	0.240186	-	-	-	gi|255546195|ref|XP_002514157.1|/7.23109e-88/conserved hypothetical protein [Ricinus communis]	Glyma07g15410.1
Glyma02g18050	-	0	3	0.01	0.51	5.67243	0.12661	0.240171	-	-	-	gi|223452276|gb|ACM89466.1|/5.68192e-58/ATP-binding/protein serine/threonine kinase [Glycine max]	Glyma02g18050.1
Glyma20g37180	-	0	3	0.01	0.51	5.67243	0.12661	0.240155	-	-	-	gi|225348631|gb|ACN87277.1|/0/with no lysine kinase [Glycine max]	Glyma20g37180.1
Glyma06g02460	-	0	3	0.01	0.51	5.67243	0.12661	0.24014	-	-	-	gi|302142718|emb|CBI19921.3|/3.00194e-78/unnamed protein product [Vitis vinifera]	Glyma06g02460.1
Glyma09g40170	-	0	3	0.01	0.51	5.67243	0.12661	0.240124	-	-	-	gi|225453720|ref|XP_002271690.1|/1.3057e-96/PREDICTED: hypothetical protein isoform 2 [Vitis vinifera]	Glyma09g40170.1
Glyma01g37440	-	0	3	0.01	0.51	5.67243	0.12661	0.240109	-	-	-	-	Glyma01g37440.1
Glyma08g06320	-	0	3	0.01	0.51	5.67243	0.12661	0.240094	-	-	-	gi|225470422|ref|XP_002273993.1|/0/PREDICTED: hypothetical protein [Vitis vinifera]	Glyma08g06320.1
Glyma20g25420	-	0	3	0.01	0.51	5.67243	0.12661	0.240078	-	-	-	gi|225424063|ref|XP_002279774.1|/2.24216e-67/PREDICTED: hypothetical protein [Vitis vinifera]	Glyma20g25420.1
Glyma05g32530	-	0	3	0.01	0.51	5.67243	0.12661	0.240063	-	-	-	gi|255629414|gb|ACU15053.1|/1.59699e-104/unknown [Glycine max]	Glyma05g32530.1
Glyma13g10340	-	0	3	0.01	0.51	5.67243	0.12661	0.240047	-	-	-	gi|224057988|ref|XP_002299424.1|/1.88778e-100/predicted protein [Populus trichocarpa]	Glyma13g10340.1
Glyma01g33740	-	0	3	0.01	0.51	5.67243	0.12661	0.240032	-	-	-	-	Glyma01g33740.1
Glyma08g10760	-	0	3	0.01	0.51	5.67243	0.12661	0.240017	-	-	-	gi|255641804|gb|ACU21171.1|/2.26802e-136/unknown [Glycine max]	Glyma08g10760.1
Glyma01g05920	-	0	3	0.01	0.51	5.67243	0.12661	0.240001	-	-	-	gi|255645813|gb|ACU23397.1|/9.52005e-50/unknown [Glycine max]	Glyma01g05920.1
Glyma13g30250	-	0	3	0.01	0.51	5.67243	0.12661	0.239986	-	-	-	gi|225443796|ref|XP_002272922.1|/3.88356e-55/PREDICTED: hypothetical protein [Vitis vinifera]	Glyma13g30250.1
Glyma05g36170	-	0	3	0.01	0.51	5.67243	0.12661	0.23997	-	-	-	gi|255546225|ref|XP_002514172.1|/0/Mitochondrial-processing peptidase subunit beta, mitochondrial precursor, putative [Ricinus communis]	Glyma05g36170.1
Glyma02g46920	-	0	3	0.01	0.51	5.67243	0.12661	0.239955	-	-	-	gi|225461890|ref|XP_002264649.1|/1.20694e-157/PREDICTED: hypothetical protein [Vitis vinifera]	Glyma02g46920.1
Glyma10g02800	-	0	3	0.01	0.51	5.67243	0.12661	0.23994	-	-	-	gi|255636711|gb|ACU18691.1|/0/unknown [Glycine max]	Glyma10g02800.1
Glyma17g03320	-	0	3	0.01	0.51	5.67243	0.12661	0.239924	-	-	-	gi|255551879|ref|XP_002516985.1|/7.07016e-25/conserved hypothetical protein [Ricinus communis]	Glyma17g03320.1
Glyma15g39190	-	0	3	0.01	0.51	5.67243	0.12661	0.239909	-	-	-	gi|297741005|emb|CBI31317.3|/7.42605e-45/unnamed protein product [Vitis vinifera]	Glyma15g39190.1
Glyma06g38470	-	0	3	0.01	0.51	5.67243	0.12661	0.239893	-	-	-	gi|255578656|ref|XP_002530189.1|/1.00233e-159/peptidyl-prolyl cis-trans isomerase, putative [Ricinus communis]	Glyma06g38470.1
Glyma06g45700	-	0	3	0.01	0.51	5.67243	0.12661	0.239878	-	GO:0016161//beta-amylase activity;GO:0043169//cation binding	GO:0000272//polysaccharide catabolic process	gi|902938|dbj|BAA09462.1|/0/beta-amylase [Glycine max]	Glyma06g45700.1
Glyma07g08230	-	0	3	0.01	0.51	5.67243	0.12661	0.239863	-	-	-	gi|147802546|emb|CAN77665.1|/1.44518e-22/hypothetical protein [Vitis vinifera]	Glyma07g08230.1
Glyma09g00850	-	0	3	0.01	0.51	5.67243	0.12661	0.239847	-	-	-	gi|224115818|ref|XP_002317132.1|/8.58432e-157/predicted protein [Populus trichocarpa]	Glyma09g00850.1
Glyma02g41530	-	0	3	0.01	0.51	5.67243	0.12661	0.239832	-	-	-	gi|255630470|gb|ACU15593.1|/1.12716e-36/unknown [Glycine max]	Glyma02g41530.1
Glyma07g11290	-	0	3	0.01	0.51	5.67243	0.12661	0.239817	-	-	-	gi|225451352|ref|XP_002274891.1|/9.68118e-60/PREDICTED: hypothetical protein [Vitis vinifera]	Glyma07g11290.1
Glyma18g51700	-	0	3	0.01	0.51	5.67243	0.12661	0.239801	-	-	-	gi|224145637|ref|XP_002325713.1|/7.07968e-101/nbs-lrr resistance protein [Populus trichocarpa]	Glyma18g51700.1
Glyma12g06930	-	0	3	0.01	0.51	5.67243	0.12661	0.239786	-	-	-	gi|118485322|gb|ABK94520.1|/1.07678e-08/unknown [Populus trichocarpa]	Glyma12g06930.1
Glyma04g41550	-	0	3	0.01	0.51	5.67243	0.12661	0.23977	-	-	-	gi|255647206|gb|ACU24071.1|/1.14631e-40/unknown [Glycine max]	Glyma04g41550.1
Glyma01g21010	-	0	3	0.01	0.51	5.67243	0.12661	0.239755	GO:0005634//nucleus	GO:0043565//sequence-specific DNA binding;GO:0046983//protein dimerization activity;GO:0003700//sequence-specific DNA binding transcription factor activity	GO:0006355//regulation of transcription, DNA-dependent	gi|297737848|emb|CBI27049.3|/1.26447e-73/unnamed protein product [Vitis vinifera]	Glyma01g21010.1
Glyma05g03540	-	0	3	0.01	0.51	5.67243	0.12661	0.23974	-	-	-	gi|224053975|ref|XP_002298066.1|/1.0365e-34/AP2/ERF domain-containing transcription factor [Populus trichocarpa]	Glyma05g03540.1
Glyma02g07180	-	0	3	0.01	0.51	5.67243	0.12661	0.239724	-	-	-	gi|255627211|gb|ACU13950.1|/1.51999e-103/unknown [Glycine max]	Glyma02g07180.3
Glyma11g09970	-	0	3	0.01	0.51	5.67243	0.12661	0.239709	-	-	-	gi|255642930|gb|ACU22681.1|/2.6747e-143/unknown [Glycine max]	Glyma11g09970.1
Glyma06g04580	-	0	3	0.01	0.51	5.67243	0.12661	0.239694	-	-	-	gi|255639037|gb|ACU19819.1|/7.76787e-93/unknown [Glycine max]	Glyma06g04580.1
Glyma02g41500	-	0	3	0.01	0.51	5.67243	0.12661	0.239678	GO:0005739//mitochondrion	-	-	gi|255584867|ref|XP_002533149.1|/3.16296e-163/catalytic, putative [Ricinus communis]	Glyma02g41500.1
Glyma08g11150	-	0	3	0.01	0.51	5.67243	0.12661	0.239663	-	-	-	gi|255555158|ref|XP_002518616.1|/0/conserved hypothetical protein [Ricinus communis]	Glyma08g11150.1
Glyma15g04180	-	0	3	0.01	0.51	5.67243	0.12661	0.239647	-	-	-	-	Glyma15g04180.1
Glyma08g39260	-	0	3	0.01	0.51	5.67243	0.12661	0.239632	-	-	-	gi|224110936|ref|XP_002315688.1|/4.21091e-99/predicted protein [Populus trichocarpa]	Glyma08g39260.1
Glyma10g28130	-	0	3	0.01	0.51	5.67243	0.12661	0.239617	-	-	-	gi|224124268|ref|XP_002329981.1|/2.02998e-15/predicted protein [Populus trichocarpa]	Glyma10g28130.1
Glyma03g30610	-	0	3	0.01	0.51	5.67243	0.12661	0.239601	GO:0016020//membrane;GO:0009536//plastid;GO:0016020//membrane;GO:0009536//plastid	-	GO:0010729//positive regulation of hydrogen peroxide biosynthetic process;GO:0002229//defense response to oomycetes;GO:0010729//positive regulation of hydrogen peroxide biosynthetic process;GO:0002229//defense response to oomycetes	gi|224128660|ref|XP_002320387.1|/1.39187e-68/predicted protein [Populus trichocarpa]	Glyma03g30610.1
Glyma06g00460	-	0	3	0.01	0.51	5.67243	0.12661	0.239586	-	-	-	gi|225464796|ref|XP_002268998.1|/0/PREDICTED: hypothetical protein [Vitis vinifera]	Glyma06g00460.1
Glyma01g41590	-	0	3	0.01	0.51	5.67243	0.12661	0.239571	-	-	-	gi|255581299|ref|XP_002531460.1|/0/conserved hypothetical protein [Ricinus communis]	Glyma01g41590.1
Glyma09g33280	-	0	3	0.01	0.51	5.67243	0.12661	0.239555	-	-	-	gi|225434273|ref|XP_002276453.1|/0/PREDICTED: hypothetical protein [Vitis vinifera]	Glyma09g33280.1
Glyma06g01850	-	0	3	0.01	0.51	5.67243	0.12661	0.23954	-	-	-	gi|255641007|gb|ACU20783.1|/0/unknown [Glycine max]	Glyma06g01850.1
Glyma05g37820	-	0	3	0.01	0.51	5.67243	0.12661	0.239525	-	-	-	gi|224058507|ref|XP_002299532.1|/1.09487e-172/predicted protein [Populus trichocarpa]	Glyma05g37820.1
Glyma12g15470	-	0	3	0.01	0.51	5.67243	0.12661	0.239509	-	GO:0042802//identical protein binding;GO:0042802//identical protein binding	-	gi|297826527|ref|XP_002881146.1|/2.58271e-174/hypothetical protein ARALYDRAFT_902112 [Arabidopsis lyrata subsp. lyrata]	Glyma12g15470.2
Glyma07g18150	-	0	3	0.01	0.51	5.67243	0.12661	0.239494	-	-	-	gi|3063392|dbj|BAA25753.1|/3.89897e-178/Ca2+/H+ exchanger [Vigna radiata]	Glyma07g18150.2
Glyma15g15250	-	0	3	0.01	0.51	5.67243	0.12661	0.239479	-	-	-	gi|255627167|gb|ACU13928.1|/1.3014e-63/unknown [Glycine max]	Glyma15g15250.1
Glyma19g43470	-	0	3	0.01	0.51	5.67243	0.12661	0.239463	-	-	-	gi|255629027|gb|ACU14858.1|/3.53062e-97/unknown [Glycine max]	Glyma19g43470.1
Glyma01g33290	-	0	3	0.01	0.51	5.67243	0.12661	0.239448	-	-	-	gi|224065603|ref|XP_002301879.1|/0/predicted protein [Populus trichocarpa]	Glyma01g33290.2
Glyma02g09490	-	0	3	0.01	0.51	5.67243	0.12661	0.239433	-	-	-	-	Glyma02g09490.1
Glyma08g03080	-	0	3	0.01	0.51	5.67243	0.12661	0.239417	-	-	GO:0007155//cell adhesion;GO:0007155//cell adhesion	gi|255563882|ref|XP_002522941.1|/8.00788e-116/adhesion regulating molecule, putative [Ricinus communis]	Glyma08g03080.3
Glyma05g10960	-	0	3	0.01	0.51	5.67243	0.12661	0.239402	-	-	-	gi|255569476|ref|XP_002525705.1|/1.39817e-90/BTB/POZ domain-containing protein KCTD9, putative [Ricinus communis]	Glyma05g10960.1
Glyma17g22860	-	0	3	0.01	0.51	5.67243	0.12661	0.239387	-	-	-	gi|296086046|emb|CBI31487.3|/1.67875e-26/unnamed protein product [Vitis vinifera]	Glyma17g22860.1
Glyma11g33470	-	0	3	0.01	0.51	5.67243	0.12661	0.239371	GO:0016023//cytoplasmic membrane-bounded vesicle	-	-	gi|225451381|ref|XP_002264144.1|/0/PREDICTED: hypothetical protein [Vitis vinifera]	Glyma11g33470.1
Glyma06g09480	-	0	3	0.01	0.51	5.67243	0.12661	0.239356	-	-	-	gi|296081481|emb|CBI20004.3|/0/unnamed protein product [Vitis vinifera]	Glyma06g09480.1
Glyma17g30730	-	0	3	0.01	0.51	5.67243	0.12661	0.239341	-	-	-	gi|255551112|ref|XP_002516604.1|/0/hypothetical protein RCOM_0804080 [Ricinus communis]	Glyma17g30730.1
Glyma20g23230	-	0	3	0.01	0.51	5.67243	0.12661	0.239325	-	-	-	-	Glyma20g23230.1
Glyma18g06520	-	0	3	0.01	0.51	5.67243	0.12661	0.23931	-	-	-	gi|166080305|gb|ABY81885.1|/1.3118e-53/dihydroflavonol reductase [Glycine max]	Glyma18g06520.1
Glyma10g43670	-	0	3	0.01	0.51	5.67243	0.12661	0.239295	-	-	-	gi|224100921|ref|XP_002312069.1|/3.04863e-85/predicted protein [Populus trichocarpa]	Glyma10g43670.1
Glyma04g40720	-	36	1591	6.14	269.65	5.45671	2.4758e-13	6.75278e-12	-	-	-	gi|255566866|ref|XP_002524416.1|/3.03207e-18/60S acidic ribosomal protein P1, putative [Ricinus communis]	Glyma04g40720.1
Glyma15g13670	-	10	354	1.71	60	5.13289	1.56328e-06	1.46642e-05	GO:0022625//cytosolic large ribosomal subunit	GO:0003735//structural constituent of ribosome	GO:0006412//translation	gi|255628253|gb|ACU14471.1|/1.06442e-102/unknown [Glycine max]	Glyma15g13670.1
Glyma16g08050	-	2	70	0.34	11.86	5.12443	0.000114723	0.000728146	-	-	-	gi|225452466|ref|XP_002274501.1|/1.06762e-46/PREDICTED: hypothetical protein [Vitis vinifera]	Glyma16g08050.1
Glyma03g32930	-	0	2	0.01	0.34	5.08746	0.252412	0.386161	GO:0044464//cell part	-	-	gi|87240340|gb|ABD32198.1|/1.84842e-31/hypothetical protein MtrDRAFT_AC148343g14v2 [Medicago truncatula]	Glyma03g32930.1
Glyma10g39630	-	0	2	0.01	0.34	5.08746	0.252412	0.386141	-	GO:0005488//binding	-	gi|297737012|emb|CBI26213.3|/0/unnamed protein product [Vitis vinifera]	Glyma10g39630.1
Glyma15g11780	-	0	2	0.01	0.34	5.08746	0.252412	0.386121	GO:0016023//cytoplasmic membrane-bounded vesicle	GO:0016301//kinase activity	-	gi|255554785|ref|XP_002518430.1|/0/receptor protein kinase, putative [Ricinus communis]	Glyma15g11780.1
Glyma18g53190	-	0	2	0.01	0.34	5.08746	0.252412	0.386101	-	-	-	gi|224079353|ref|XP_002305832.1|/3.29668e-28/predicted protein [Populus trichocarpa]	Glyma18g53190.1
Glyma07g05320	-	0	2	0.01	0.34	5.08746	0.252412	0.386081	GO:0009536//plastid;GO:0009536//plastid	-	-	gi|255645717|gb|ACU23352.1|/1.34148e-149/unknown [Glycine max]	Glyma07g05320.2
Glyma08g46290	-	0	2	0.01	0.34	5.08746	0.252412	0.386061	-	-	-	gi|255645211|gb|ACU23103.1|/3.286e-66/unknown [Glycine max]	Glyma08g46290.1
Glyma13g39250	-	0	2	0.01	0.34	5.08746	0.252412	0.386041	-	-	-	-	Glyma13g39250.1
Glyma15g24350	-	0	2	0.01	0.34	5.08746	0.252412	0.386021	-	-	-	gi|296084578|emb|CBI25599.3|/1.29775e-116/unnamed protein product [Vitis vinifera]	Glyma15g24350.1
Glyma08g14850	-	0	2	0.01	0.34	5.08746	0.252412	0.386001	GO:0005739//mitochondrion;GO:0005739//mitochondrion	GO:0008453//alanine-glyoxylate transaminase activity;GO:0008453//alanine-glyoxylate transaminase activity	GO:0019544//arginine catabolic process to glutamate;GO:0019544//arginine catabolic process to glutamate	gi|217074458|gb|ACJ85589.1|/0/unknown [Medicago truncatula]	Glyma08g14850.2
Glyma03g24730	-	0	2	0.01	0.34	5.08746	0.252412	0.385981	-	-	-	-	Glyma03g24730.1
Glyma05g27890	-	0	2	0.01	0.34	5.08746	0.252412	0.385961	-	-	-	gi|225425480|ref|XP_002279616.1|/0/PREDICTED: hypothetical protein isoform 1 [Vitis vinifera]	Glyma05g27890.1
Glyma18g41450	-	0	2	0.01	0.34	5.08746	0.252412	0.385941	-	-	-	gi|223452576|gb|ACM89615.1|/6.04806e-144/disease resistance protein [Glycine max]	Glyma18g41450.1
Glyma18g51070	-	0	2	0.01	0.34	5.08746	0.252412	0.385921	-	-	-	gi|224120708|ref|XP_002330932.1|/0/predicted protein [Populus trichocarpa]	Glyma18g51070.1
Glyma01g16620	-	0	2	0.01	0.34	5.08746	0.252412	0.385901	-	-	-	gi|34761728|gb|AAQ82037.1|/2.10924e-154/gag/pol polyprotein [Pisum sativum]	Glyma01g16620.1
Glyma02g05840	-	0	2	0.01	0.34	5.08746	0.252412	0.385881	-	-	-	gi|255585969|ref|XP_002533655.1|/0/ATP binding protein, putative [Ricinus communis]	Glyma02g05840.1
Glyma15g41300	-	0	2	0.01	0.34	5.08746	0.252412	0.385861	-	-	-	gi|255634616|gb|ACU17670.1|/1.21898e-139/unknown [Glycine max]	Glyma15g41300.1
Glyma08g08850	-	0	2	0.01	0.34	5.08746	0.252412	0.385841	GO:0009536//plastid	-	-	gi|255636550|gb|ACU18613.1|/1.46305e-141/unknown [Glycine max]	Glyma08g08850.1
Glyma07g03020	-	0	2	0.01	0.34	5.08746	0.252412	0.385821	-	-	-	gi|39545655|emb|CAE03129.3|/2.16358e-20/OJ000114_01.10 [Oryza sativa (japonica cultivar-group)]	Glyma07g03020.1
Glyma13g26310	-	0	2	0.01	0.34	5.08746	0.252412	0.385801	-	GO:0005524//ATP binding;GO:0005515//protein binding	GO:0006915//apoptosis	gi|38373621|gb|AAR19095.1|/0/NBS-LRR type disease resistance protein RPG1-B [Glycine max]	Glyma13g26310.1
Glyma0048s00300	-	0	2	0.01	0.34	5.08746	0.252412	0.385781	-	-	-	gi|255646517|gb|ACU23736.1|/0/unknown [Glycine max]	Glyma0048s00300.1
Glyma05g26880	-	0	2	0.01	0.34	5.08746	0.252412	0.385761	-	-	-	gi|225435602|ref|XP_002283262.1|/0/PREDICTED: hypothetical protein [Vitis vinifera]	Glyma05g26880.1
Glyma06g14400	-	0	2	0.01	0.34	5.08746	0.252412	0.385742	-	GO:0005515//protein binding	-	gi|302144012|emb|CBI23117.3|/7.64037e-67/unnamed protein product [Vitis vinifera]	Glyma06g14400.1
Glyma12g33030	-	0	2	0.01	0.34	5.08746	0.252412	0.385722	GO:0016020//membrane	-	-	gi|255647448|gb|ACU24188.1|/0/unknown [Glycine max]	Glyma12g33030.1
Glyma01g30920	-	0	2	0.01	0.34	5.08746	0.252412	0.385702	-	-	-	gi|15799272|gb|AAL08212.1|/0/putative ammonium transporter AMT2 [Lotus japonicus]	Glyma01g30920.1
Glyma16g25050	-	0	2	0.01	0.34	5.08746	0.252412	0.385682	-	-	-	gi|255640476|gb|ACU20524.1|/1.30094e-32/unknown [Glycine max]	Glyma16g25050.1
Glyma08g46030	-	0	2	0.01	0.34	5.08746	0.252412	0.385662	-	-	-	gi|225452974|ref|XP_002284370.1|/1.76495e-39/PREDICTED: hypothetical protein [Vitis vinifera]	Glyma08g46030.1
Glyma03g14900	-	0	2	0.01	0.34	5.08746	0.252412	0.385642	-	-	-	gi|193584700|gb|ACF19650.1|/0/TIR-NBS-LRR RCT1 resistance protein [Medicago truncatula]	Glyma03g14900.1
Glyma02g01380	-	0	2	0.01	0.34	5.08746	0.252412	0.385622	-	-	-	-	Glyma02g01380.1
Glyma08g15530	-	0	2	0.01	0.34	5.08746	0.252412	0.385602	-	-	-	gi|224116068|ref|XP_002332040.1|/1.88315e-135/GRAS family transcription factor [Populus trichocarpa]	Glyma08g15530.1
Glyma05g38530	-	0	2	0.01	0.34	5.08746	0.252412	0.385582	-	-	-	gi|213053816|gb|ACJ39213.1|/1.56044e-163/inducer of CBF expression 3 [Glycine max]	Glyma05g38530.1
Glyma16g32490	-	0	2	0.01	0.34	5.08746	0.252412	0.385562	-	-	-	gi|255539599|ref|XP_002510864.1|/8.16731e-101/Peroxidase 66 precursor, putative [Ricinus communis]	Glyma16g32490.1
Glyma08g24070	-	0	2	0.01	0.34	5.08746	0.252412	0.385542	-	-	-	gi|255648051|gb|ACU24481.1|/0/unknown [Glycine max]	Glyma08g24070.1
Glyma16g09270	-	0	2	0.01	0.34	5.08746	0.252412	0.385522	-	-	GO:0008152//metabolic process	gi|224127288|ref|XP_002320037.1|/0/predicted protein [Populus trichocarpa]	Glyma16g09270.1
Glyma03g38010	-	0	2	0.01	0.34	5.08746	0.252412	0.385502	-	-	-	gi|255632161|gb|ACU16433.1|/3.77508e-08/unknown [Glycine max]	Glyma03g38010.1
Glyma06g43040	-	0	2	0.01	0.34	5.08746	0.252412	0.385482	-	-	-	gi|255627929|gb|ACU14309.1|/5.79959e-72/unknown [Glycine max]	Glyma06g43040.1
Glyma17g37210	-	0	2	0.01	0.34	5.08746	0.252412	0.385462	-	-	-	gi|255634753|gb|ACU17738.1|/1.49379e-115/unknown [Glycine max]	Glyma17g37210.1
Glyma20g34760	-	0	2	0.01	0.34	5.08746	0.252412	0.385442	-	-	-	gi|297848648|ref|XP_002892205.1|/4.3855e-145/predicted protein [Arabidopsis lyrata subsp. lyrata]	Glyma20g34760.1
Glyma08g06950	-	0	2	0.01	0.34	5.08746	0.252412	0.385422	GO:0005739//mitochondrion	GO:0005524//ATP binding;GO:0051082//unfolded protein binding	GO:0006457//protein folding;GO:0006950//response to stress	gi|399940|sp|Q01899.1|HSP7M_PHAVU/0/RecName: Full=Heat shock 70 kDa protein, mitochondrial; Flags: Precursor	Glyma08g06950.1
Glyma04g14730	-	0	2	0.01	0.34	5.08746	0.252412	0.385403	-	-	-	gi|255563246|ref|XP_002522626.1|/0/transcription initiation factor tfiid, putative [Ricinus communis]	Glyma04g14730.1
Glyma03g25340	-	0	2	0.01	0.34	5.08746	0.252412	0.385383	-	GO:0005515//protein binding	-	gi|255565216|ref|XP_002523600.1|/5.87766e-96/ATP binding protein, putative [Ricinus communis]	Glyma03g25340.1
Glyma10g01840	-	0	2	0.01	0.34	5.08746	0.252412	0.385363	-	-	-	gi|224128384|ref|XP_002320316.1|/0/predicted protein [Populus trichocarpa]	Glyma10g01840.1
Glyma20g38980	-	0	2	0.01	0.34	5.08746	0.252412	0.385343	-	-	-	gi|223452408|gb|ACM89531.1|/0/serine/threonine protein kinase [Glycine max]	Glyma20g38980.1
Glyma19g25940	-	0	2	0.01	0.34	5.08746	0.252412	0.385323	-	-	-	gi|255633420|gb|ACU17068.1|/1.68453e-40/unknown [Glycine max]	Glyma19g25940.1
Glyma13g32390	-	0	2	0.01	0.34	5.08746	0.252412	0.385303	-	-	-	gi|255635461|gb|ACU18083.1|/9.37816e-142/unknown [Glycine max]	Glyma13g32390.1
Glyma10g03160	-	0	2	0.01	0.34	5.08746	0.252412	0.385283	-	-	-	gi|297737393|emb|CBI26594.3|/0/unnamed protein product [Vitis vinifera]	Glyma10g03160.1
Glyma01g38640	-	0	2	0.01	0.34	5.08746	0.252412	0.385263	-	-	-	gi|255585154|ref|XP_002533282.1|/0/zinc ion binding protein, putative [Ricinus communis]	Glyma01g38640.3
Glyma09g13180	-	0	2	0.01	0.34	5.08746	0.252412	0.385243	-	-	-	gi|255647144|gb|ACU24040.1|/3.60252e-175/unknown [Glycine max]	Glyma09g13180.1
Glyma08g15250	-	0	2	0.01	0.34	5.08746	0.252412	0.385223	-	GO:0005338//nucleotide-sugar transmembrane transporter activity	GO:0015780//nucleotide-sugar transport	gi|255640997|gb|ACU20778.1|/1.16765e-164/unknown [Glycine max]	Glyma08g15250.1
Glyma10g07990	-	0	2	0.01	0.34	5.08746	0.252412	0.385203	-	-	-	gi|255640388|gb|ACU20481.1|/2.75097e-80/unknown [Glycine max]	Glyma10g07990.1
Glyma16g25810	-	0	2	0.01	0.34	5.08746	0.252412	0.385184	-	-	-	-	Glyma16g25810.1
Glyma18g02510	-	0	2	0.01	0.34	5.08746	0.252412	0.385164	-	-	-	gi|255559629|ref|XP_002520834.1|/0/oligopeptide transporter, putative [Ricinus communis]	Glyma18g02510.1
Glyma10g11670	-	0	2	0.01	0.34	5.08746	0.252412	0.385144	-	GO:0003838//sterol 24-C-methyltransferase activity;GO:0003838//sterol 24-C-methyltransferase activity	GO:0006694//steroid biosynthetic process;GO:0006694//steroid biosynthetic process	gi|1399380|gb|AAB04057.1|/0/S-adenosyl-L-methionine:delta24-sterol-C-methyltransferase [Glycine max]	Glyma10g11670.2
Glyma19g44840	-	0	2	0.01	0.34	5.08746	0.252412	0.385124	-	-	-	gi|255631578|gb|ACU16156.1|/2.76453e-15/unknown [Glycine max]	Glyma19g44840.1
Glyma16g00950	-	0	2	0.01	0.34	5.08746	0.252412	0.385104	-	-	-	gi|255560637|ref|XP_002521332.1|/1.767e-153/DNA binding protein, putative [Ricinus communis]	Glyma16g00950.1
Glyma02g15850	-	0	2	0.01	0.34	5.08746	0.252412	0.385084	-	-	-	gi|255637181|gb|ACU18921.1|/5.25563e-144/unknown [Glycine max]	Glyma02g15850.1
Glyma15g08580	-	0	2	0.01	0.34	5.08746	0.252412	0.385064	-	-	GO:0009987//cellular process	gi|224077026|ref|XP_002305098.1|/3.69411e-61/AP2/ERF domain-containing transcription factor [Populus trichocarpa]	Glyma15g08580.1
Glyma03g09880	-	0	2	0.01	0.34	5.08746	0.252412	0.385044	GO:0016023//cytoplasmic membrane-bounded vesicle	-	-	gi|296087272|emb|CBI33646.3|/1.73006e-29/unnamed protein product [Vitis vinifera]	Glyma03g09880.1
Glyma16g10290	-	0	2	0.01	0.34	5.08746	0.252412	0.385024	-	-	-	gi|124361170|gb|ABN09142.1|/0/TIR [Medicago truncatula]	Glyma16g10290.1
Glyma15g17270	-	0	2	0.01	0.34	5.08746	0.252412	0.385005	-	-	-	gi|225425076|ref|XP_002271486.1|/1.39311e-70/PREDICTED: hypothetical protein [Vitis vinifera]	Glyma15g17270.1
Glyma17g33550	-	0	2	0.01	0.34	5.08746	0.252412	0.384985	-	-	-	gi|297743016|emb|CBI35883.3|/3.59103e-150/unnamed protein product [Vitis vinifera]	Glyma17g33550.1
Glyma07g10440	-	0	2	0.01	0.34	5.08746	0.252412	0.384965	-	-	-	gi|297734237|emb|CBI15484.3|/3.41774e-115/unnamed protein product [Vitis vinifera]	Glyma07g10440.1
Glyma12g29560	-	0	2	0.01	0.34	5.08746	0.252412	0.384945	-	-	-	-	Glyma12g29560.1
Glyma02g31510	-	0	2	0.01	0.34	5.08746	0.252412	0.384925	-	-	-	gi|255317083|gb|ACU01860.1|/5.62233e-09/otubain [Glycine max]	Glyma02g31510.1
Glyma08g16790	-	0	2	0.01	0.34	5.08746	0.252412	0.384905	-	-	-	gi|297741209|emb|CBI32160.3|/1.91065e-28/unnamed protein product [Vitis vinifera]	Glyma08g16790.1
Glyma05g06510	-	0	2	0.01	0.34	5.08746	0.252412	0.384885	-	-	-	gi|147853974|emb|CAN81695.1|/8.9997e-52/hypothetical protein [Vitis vinifera]	Glyma05g06510.1
Glyma08g12670	-	0	2	0.01	0.34	5.08746	0.252412	0.384865	GO:0009536//plastid	-	-	gi|225443700|ref|XP_002264921.1|/8.80893e-51/PREDICTED: hypothetical protein [Vitis vinifera]	Glyma08g12670.1
Glyma14g02520	-	0	2	0.01	0.34	5.08746	0.252412	0.384846	-	-	-	gi|255641962|gb|ACU21248.1|/6.09313e-24/unknown [Glycine max]	Glyma14g02520.1
Glyma10g10140	-	0	2	0.01	0.34	5.08746	0.252412	0.384826	-	-	-	gi|112363386|gb|ABI16017.1|/3.5682e-47/Dof16 [Glycine max]	Glyma10g10140.1
Glyma03g02630	-	0	2	0.01	0.34	5.08746	0.252412	0.384806	-	-	-	gi|217073722|gb|ACJ85221.1|/5.71743e-49/unknown [Medicago truncatula]	Glyma03g02630.1
Glyma16g02490	-	0	2	0.01	0.34	5.08746	0.252412	0.384786	-	-	-	gi|17342714|gb|AAL35972.1|/0/type IIA calcium ATPase [Medicago truncatula]	Glyma16g02490.1
Glyma05g24790	-	0	2	0.01	0.34	5.08746	0.252412	0.384766	-	GO:0042802//identical protein binding	-	gi|255558673|ref|XP_002520361.1|/0/BRASSINOSTEROID INSENSITIVE 1-associated receptor kinase 1 precursor, putative [Ricinus communis]	Glyma05g24790.1
Glyma08g30580	-	0	2	0.01	0.34	5.08746	0.252412	0.384746	-	-	-	gi|225423965|ref|XP_002279257.1|/2.7226e-21/PREDICTED: hypothetical protein [Vitis vinifera]	Glyma08g30580.1
Glyma08g25840	-	0	2	0.01	0.34	5.08746	0.252412	0.384726	-	GO:0017111//nucleoside-triphosphatase activity;GO:0004222//metalloendopeptidase activity;GO:0005524//ATP binding	GO:0006508//proteolysis	gi|297736139|emb|CBI24177.3|/3.5753e-145/unnamed protein product [Vitis vinifera]	Glyma08g25840.1
Glyma06g42300	-	0	2	0.01	0.34	5.08746	0.252412	0.384707	-	-	-	gi|224053426|ref|XP_002297813.1|/3.0504e-26/f-box family protein [Populus trichocarpa]	Glyma06g42300.1
Glyma13g27210	-	0	2	0.01	0.34	5.08746	0.252412	0.384687	-	-	-	gi|255539797|ref|XP_002510963.1|/0/Structural maintenance of chromosome, putative [Ricinus communis]	Glyma13g27210.1
Glyma11g01150	-	0	2	0.01	0.34	5.08746	0.252412	0.384667	-	-	-	gi|30024602|dbj|BAC75673.1|/5.23956e-75/transcription factor MYB103 [Lotus japonicus]	Glyma11g01150.1
Glyma14g04190	-	0	2	0.01	0.34	5.08746	0.252412	0.384647	-	-	-	gi|255564462|ref|XP_002523227.1|/8.75815e-84/conserved hypothetical protein [Ricinus communis]	Glyma14g04190.1
Glyma11g29320	-	0	2	0.01	0.34	5.08746	0.252412	0.384627	-	-	-	gi|297745850|emb|CBI15906.3|/0/unnamed protein product [Vitis vinifera]	Glyma11g29320.1
Glyma11g10200	-	0	2	0.01	0.34	5.08746	0.252412	0.384607	-	-	-	-	Glyma11g10200.1
Glyma05g09100	-	0	2	0.01	0.34	5.08746	0.252412	0.384588	GO:0005739//mitochondrion	-	-	gi|255560940|ref|XP_002521483.1|/1.2975e-118/conserved hypothetical protein [Ricinus communis]	Glyma05g09100.1
Glyma07g09240	-	0	2	0.01	0.34	5.08746	0.252412	0.384568	-	GO:0016491//oxidoreductase activity	GO:0045454//cell redox homeostasis	gi|255626437|gb|ACU13563.1|/8.77975e-87/unknown [Glycine max]	Glyma07g09240.1
Glyma14g03750	-	0	2	0.01	0.34	5.08746	0.252412	0.384548	-	-	-	gi|255648369|gb|ACU24635.1|/3.66031e-148/unknown [Glycine max]	Glyma14g03750.1
Glyma18g02790	-	0	2	0.01	0.34	5.08746	0.252412	0.384528	-	-	-	-	Glyma18g02790.1
Glyma19g01560	-	0	2	0.01	0.34	5.08746	0.252412	0.384508	GO:0005739//mitochondrion;GO:0016020//membrane	-	-	gi|255552680|ref|XP_002517383.1|/0/transferase, transferring glycosyl groups, putative [Ricinus communis]	Glyma19g01560.1
Glyma16g17170	-	0	2	0.01	0.34	5.08746	0.252412	0.384488	-	-	-	-	Glyma16g17170.1
Glyma14g13280	-	0	2	0.01	0.34	5.08746	0.252412	0.384469	-	-	-	gi|89257629|gb|ABD65117.1|/2.97673e-32/hypothetical protein 31.t00030 [Brassica oleracea]	Glyma14g13280.1
Glyma01g41510	-	0	2	0.01	0.34	5.08746	0.252412	0.384449	-	-	-	gi|224138692|ref|XP_002326666.1|/0/predicted protein [Populus trichocarpa]	Glyma01g41510.1
Glyma16g32200	-	0	2	0.01	0.34	5.08746	0.252412	0.384429	-	-	-	gi|5031283|gb|AAD38147.1|AF139500_1/1.26168e-52/unknown [Prunus armeniaca]	Glyma16g32200.1
Glyma10g28840	-	0	2	0.01	0.34	5.08746	0.252412	0.384409	GO:0005759//mitochondrial matrix	GO:0004252//serine-type endopeptidase activity;GO:0005524//ATP binding;GO:0004176//ATP-dependent peptidase activity	GO:0006510;GO:0006508//proteolysis	gi|224123964|ref|XP_002330253.1|/0/predicted protein [Populus trichocarpa]	Glyma10g28840.1
Glyma07g31050	-	0	2	0.01	0.34	5.08746	0.252412	0.384389	GO:0005739//mitochondrion;GO:0005739//mitochondrion	-	-	gi|255560820|ref|XP_002521423.1|/0/Rotenone-insensitive NADH-ubiquinone oxidoreductase, mitochondrial precursor, putative [Ricinus communis]	Glyma07g31050.1
Glyma05g11200	-	0	2	0.01	0.34	5.08746	0.252412	0.384369	-	-	-	gi|296085897|emb|CBI31221.3|/1.73823e-84/unnamed protein product [Vitis vinifera]	Glyma05g11200.1
Glyma07g01690	-	0	2	0.01	0.34	5.08746	0.252412	0.38435	-	-	-	gi|255549776|ref|XP_002515939.1|/1.24232e-39/conserved hypothetical protein [Ricinus communis]	Glyma07g01690.1
Glyma07g39060	-	0	2	0.01	0.34	5.08746	0.252412	0.38433	-	-	-	gi|225444531|ref|XP_002269059.1|/4.70379e-43/PREDICTED: hypothetical protein [Vitis vinifera]	Glyma07g39060.1
Glyma03g20140	-	0	2	0.01	0.34	5.08746	0.252412	0.38431	-	-	-	gi|225423583|ref|XP_002273533.1|/1.07689e-23/PREDICTED: hypothetical protein [Vitis vinifera]	Glyma03g20140.1
Glyma10g11700	-	0	2	0.01	0.34	5.08746	0.252412	0.38429	-	-	-	gi|255553484|ref|XP_002517783.1|/0/polyamine oxidase, putative [Ricinus communis]	Glyma10g11700.1
Glyma01g32770	-	0	2	0.01	0.34	5.08746	0.252412	0.38427	-	-	-	gi|297735546|emb|CBI18040.3|/1.61245e-42/unnamed protein product [Vitis vinifera]	Glyma01g32770.1
Glyma14g37830	MQJ2.2|MQJ2_2|exocyst subunit EXO70 family protein B1	0	2	0.01	0.34	5.08746	0.252412	0.384251	-	-	-	gi|15237198|ref|NP_200651.1|/1.26475e-26/ATEXO70B1 (exocyst subunit EXO70 family protein B1); protein binding [Arabidopsis thaliana]	Glyma14g37830.1
Glyma08g09690	-	0	2	0.01	0.34	5.08746	0.252412	0.384231	GO:0016020//membrane	-	-	gi|297737553|emb|CBI26754.3|/4.33843e-150/unnamed protein product [Vitis vinifera]	Glyma08g09690.1
Glyma18g20850	-	0	2	0.01	0.34	5.08746	0.252412	0.384211	-	-	-	gi|225470563|ref|XP_002271978.1|/3.61302e-136/PREDICTED: hypothetical protein [Vitis vinifera]	Glyma18g20850.1
Glyma11g05700	-	0	2	0.01	0.34	5.08746	0.252412	0.384191	-	-	-	gi|255647478|gb|ACU24203.1|/2.36444e-65/unknown [Glycine max]	Glyma11g05700.1
Glyma07g00470	-	0	2	0.01	0.34	5.08746	0.252412	0.384171	-	-	-	gi|255544532|ref|XP_002513327.1|/0/conserved hypothetical protein [Ricinus communis]	Glyma07g00470.1
Glyma05g03320	-	0	2	0.01	0.34	5.08746	0.252412	0.384152	-	-	-	gi|255540249|ref|XP_002511189.1|/0/hydrolase, putative [Ricinus communis]	Glyma05g03320.1
Glyma08g02640	-	0	2	0.01	0.34	5.08746	0.252412	0.384132	-	-	-	gi|297742337|emb|CBI34486.3|/5.94721e-77/unnamed protein product [Vitis vinifera]	Glyma08g02640.1
Glyma10g28450	-	0	2	0.01	0.34	5.08746	0.252412	0.384112	-	-	-	gi|225450454|ref|XP_002276596.1|/0/PREDICTED: hypothetical protein [Vitis vinifera]	Glyma10g28450.1
Glyma14g10770	-	0	2	0.01	0.34	5.08746	0.252412	0.384092	-	-	-	gi|255636417|gb|ACU18547.1|/9.7135e-119/unknown [Glycine max]	Glyma14g10770.1
Glyma18g38680	-	0	2	0.01	0.34	5.08746	0.252412	0.384072	GO:0044464//cell part	-	-	gi|224108357|ref|XP_002314819.1|/1.83487e-176/predicted protein [Populus trichocarpa]	Glyma18g38680.1
Glyma17g31800	-	0	2	0.01	0.34	5.08746	0.252412	0.384053	-	-	-	gi|296090673|emb|CBI41073.3|/5.74859e-09/unnamed protein product [Vitis vinifera]	Glyma17g31800.1
Glyma07g31430	-	0	2	0.01	0.34	5.08746	0.252412	0.384033	-	GO:0005515//protein binding	-	gi|225470352|ref|XP_002267987.1|/0/PREDICTED: hypothetical protein [Vitis vinifera]	Glyma07g31430.1
Glyma17g13090	-	0	2	0.01	0.34	5.08746	0.252412	0.384013	-	-	-	gi|297735317|emb|CBI17757.3|/4.64717e-174/unnamed protein product [Vitis vinifera]	Glyma17g13090.1
Glyma10g41110	-	0	2	0.01	0.34	5.08746	0.252412	0.383993	GO:0043190//ATP-binding cassette (ABC) transporter complex	GO:0042626//ATPase activity, coupled to transmembrane movement of substances;GO:0005524//ATP binding	GO:0006810//transport	gi|297737725|emb|CBI26926.3|/0/unnamed protein product [Vitis vinifera]	Glyma10g41110.1
Glyma15g36580	-	0	2	0.01	0.34	5.08746	0.252412	0.383974	-	-	-	gi|255631570|gb|ACU16152.1|/5.83753e-30/unknown [Glycine max]	Glyma15g36580.1
Glyma15g39140	-	0	2	0.01	0.34	5.08746	0.252412	0.383954	-	-	-	gi|255632719|gb|ACU16711.1|/1.92616e-52/unknown [Glycine max]	Glyma15g39140.1
Glyma12g07230	-	0	2	0.01	0.34	5.08746	0.252412	0.383934	-	-	-	gi|147792168|emb|CAN77499.1|/3.45542e-73/hypothetical protein [Vitis vinifera]	Glyma12g07230.1
Glyma08g26260	-	0	2	0.01	0.34	5.08746	0.252412	0.383914	-	-	-	gi|76782202|gb|ABA54871.1|/1.58737e-96/putative chorismate mutase [Fagus sylvatica]	Glyma08g26260.1
Glyma03g22340	-	0	2	0.01	0.34	5.08746	0.252412	0.383894	-	-	-	gi|255629273|gb|ACU14981.1|/4.76262e-35/unknown [Glycine max]	Glyma03g22340.1
Glyma08g38180	-	0	2	0.01	0.34	5.08746	0.252412	0.383875	-	-	-	gi|225469556|ref|XP_002270619.1|/2.36218e-25/PREDICTED: hypothetical protein [Vitis vinifera]	Glyma08g38180.1
Glyma14g11100	-	0	2	0.01	0.34	5.08746	0.252412	0.383855	-	-	-	gi|255629861|gb|ACU15281.1|/9.46345e-45/unknown [Glycine max]	Glyma14g11100.1
Glyma15g24120	-	0	2	0.01	0.34	5.08746	0.252412	0.383835	-	-	-	gi|225463016|ref|XP_002265495.1|/0/PREDICTED: hypothetical protein [Vitis vinifera]	Glyma15g24120.2
Glyma18g05480	-	0	2	0.01	0.34	5.08746	0.252412	0.383815	-	GO:0005515//protein binding	-	gi|5531416|emb|CAB50925.1|/2.287e-140/translocon Tic40 [Pisum sativum]	Glyma18g05480.1
Glyma12g25240	-	0	2	0.01	0.34	5.08746	0.252412	0.383796	-	GO:0005515//protein binding	-	gi|255585740|ref|XP_002533551.1|/0/ubiquitin ligase protein cop1, putative [Ricinus communis]	Glyma12g25240.1
Glyma10g33070	-	0	2	0.01	0.34	5.08746	0.252412	0.383776	-	-	-	gi|147774120|emb|CAN73824.1|/7.496e-33/hypothetical protein [Vitis vinifera]	Glyma10g33070.1
Glyma03g36010	-	0	2	0.01	0.34	5.08746	0.252412	0.383756	-	-	-	gi|255583578|ref|XP_002532545.1|/3.46647e-31/conserved hypothetical protein [Ricinus communis]	Glyma03g36010.1
Glyma13g35960	-	0	2	0.01	0.34	5.08746	0.252412	0.383736	-	-	-	gi|224113153|ref|XP_002332643.1|/0/predicted protein [Populus trichocarpa]	Glyma13g35960.1
Glyma01g10340	-	0	2	0.01	0.34	5.08746	0.252412	0.383717	-	-	-	gi|255641206|gb|ACU20880.1|/4.84175e-48/unknown [Glycine max]	Glyma01g10340.1
Glyma14g31410	-	0	2	0.01	0.34	5.08746	0.252412	0.383697	-	-	-	-	Glyma14g31410.1
Glyma15g09780	F11L15.1|REDUCED EPIDERMAL FLUORESCENCE 4|T9J23.25	0	2	0.01	0.34	5.08746	0.252412	0.383677	-	-	-	gi|240254676|ref|NP_566125.4|/2.5528e-17/REF4 (REDUCED EPIDERMAL FLUORESCENCE 4) [Arabidopsis thaliana]	Glyma15g09780.1
Glyma04g00800	-	0	2	0.01	0.34	5.08746	0.252412	0.383657	-	-	-	gi|225427888|ref|XP_002276626.1|/1.67176e-138/PREDICTED: hypothetical protein [Vitis vinifera]	Glyma04g00800.1
Glyma01g05120	-	0	2	0.01	0.34	5.08746	0.252412	0.383638	-	-	-	gi|255545132|ref|XP_002513627.1|/5.20623e-28/ATP-binding cassette transporter, putative [Ricinus communis]	Glyma01g05120.1
Glyma05g10110	-	0	2	0.01	0.34	5.08746	0.252412	0.383618	-	-	-	gi|224084297|ref|XP_002307253.1|/1.17092e-39/predicted protein [Populus trichocarpa]	Glyma05g10110.1
Glyma03g31020	-	0	2	0.01	0.34	5.08746	0.252412	0.383598	-	-	-	gi|28172870|emb|CAD61275.1|/4.44272e-25/sucrose transporter 4 protein [Lotus japonicus]	Glyma03g31020.1
Glyma08g47070	-	0	2	0.01	0.34	5.08746	0.252412	0.383578	-	-	-	gi|255560193|ref|XP_002521114.1|/1.30025e-110/conserved hypothetical protein [Ricinus communis]	Glyma08g47070.1
Glyma01g42370	-	0	2	0.01	0.34	5.08746	0.252412	0.383559	GO:0016023//cytoplasmic membrane-bounded vesicle	-	-	gi|255537221|ref|XP_002509677.1|/1.1311e-123/Alpha-expansin 7 precursor, putative [Ricinus communis]	Glyma01g42370.1
Glyma10g06830	-	0	2	0.01	0.34	5.08746	0.252412	0.383539	-	-	-	gi|225637998|gb|ACN97419.1|/3.81176e-97/thaumatin-like protein [Pyrus pyrifolia]	Glyma10g06830.1
Glyma13g20340	-	0	2	0.01	0.34	5.08746	0.252412	0.383519	-	-	-	gi|87240942|gb|ABD32800.1|/2.09805e-36/Protein of unknown function DUF584 [Medicago truncatula]	Glyma13g20340.1
Glyma14g36780	-	0	2	0.01	0.34	5.08746	0.252412	0.3835	-	GO:0005488//binding	-	gi|225455165|ref|XP_002269872.1|/0/PREDICTED: hypothetical protein [Vitis vinifera]	Glyma14g36780.1
Glyma12g09000	-	0	2	0.01	0.34	5.08746	0.252412	0.38348	-	-	-	gi|73919939|sp|Q8LJS2.1|HDT1_SOYBN/3.84656e-107/RecName: Full=Histone deacetylase HDT1; AltName: Full=Histone deacetylase 2a; Short=HD2a; AltName: Full=Nucleolar histone deacetylase HD2-p39	Glyma12g09000.1
Glyma20g17070	-	0	2	0.01	0.34	5.08746	0.252412	0.38346	-	-	-	-	Glyma20g17070.1
Glyma08g04160	-	0	2	0.01	0.34	5.08746	0.252412	0.38344	GO:0016020//membrane;GO:0016020//membrane	GO:0005215//transporter activity;GO:0005215//transporter activity	GO:0006857//oligopeptide transport;GO:0006857//oligopeptide transport	gi|224121814|ref|XP_002318679.1|/1.82496e-166/predicted protein [Populus trichocarpa]	Glyma08g04160.2
Glyma11g00730	-	0	2	0.01	0.34	5.08746	0.252412	0.383421	GO:0005739//mitochondrion	-	-	gi|224111184|ref|XP_002315774.1|/4.84903e-22/predicted protein [Populus trichocarpa]	Glyma11g00730.1
Glyma12g35980	-	0	2	0.01	0.34	5.08746	0.252412	0.383401	-	-	-	gi|255637747|gb|ACU19196.1|/0/unknown [Glycine max]	Glyma12g35980.1
Glyma12g36090	-	0	2	0.01	0.34	5.08746	0.252412	0.383381	-	-	-	gi|212717161|gb|ACJ37422.1|/0/receptor-like serine/threonine kinase [Glycine max]	Glyma12g36090.1
Glyma18g43240	-	0	2	0.01	0.34	5.08746	0.252412	0.383362	-	-	-	gi|296083170|emb|CBI22806.3|/0/unnamed protein product [Vitis vinifera]	Glyma18g43240.1
Glyma13g30650	-	0	2	0.01	0.34	5.08746	0.252412	0.383342	-	-	-	gi|225443524|ref|XP_002272216.1|/0/PREDICTED: hypothetical protein [Vitis vinifera]	Glyma13g30650.1
Glyma02g18210	-	0	2	0.01	0.34	5.08746	0.252412	0.383322	-	GO:0003677//DNA binding	-	gi|110931736|gb|ABH02867.1|/5.54793e-28/MYB transcription factor MYB142 [Glycine max]	Glyma02g18210.1
Glyma04g00620	-	0	2	0.01	0.34	5.08746	0.252412	0.383302	-	-	-	gi|224139856|ref|XP_002323310.1|/6.38648e-16/predicted protein [Populus trichocarpa]	Glyma04g00620.1
Glyma17g02030	-	0	2	0.01	0.34	5.08746	0.252412	0.383283	-	-	-	gi|255552223|ref|XP_002517156.1|/1.78604e-73/mahogunin, putative [Ricinus communis]	Glyma17g02030.1
Glyma13g30630	-	0	2	0.01	0.34	5.08746	0.252412	0.383263	-	-	-	-	Glyma13g30630.1
Glyma04g29230	-	0	2	0.01	0.34	5.08746	0.252412	0.383243	-	-	-	gi|225466472|ref|XP_002269940.1|/4.83701e-15/PREDICTED: hypothetical protein, partial [Vitis vinifera]	Glyma04g29230.1
Glyma07g17180	-	0	2	0.01	0.34	5.08746	0.252412	0.383224	GO:0009507//chloroplast	GO:0046872//metal ion binding;GO:0042132//fructose 1,6-bisphosphate 1-phosphatase activity;GO:0004331//fructose-2,6-bisphosphate 2-phosphatase activity	GO:0019253//reductive pentose-phosphate cycle	gi|255640681|gb|ACU20625.1|/0/unknown [Glycine max]	Glyma07g17180.1
Glyma19g24190	-	0	2	0.01	0.34	5.08746	0.252412	0.383204	-	-	-	gi|255636503|gb|ACU18590.1|/1.10914e-105/unknown [Glycine max]	Glyma19g24190.1
Glyma08g07060	-	0	2	0.01	0.34	5.08746	0.252412	0.383184	-	-	-	gi|224092745|ref|XP_002334872.1|/4.69335e-169/predicted protein [Populus trichocarpa]	Glyma08g07060.1
Glyma20g35930	-	0	2	0.01	0.34	5.08746	0.252412	0.383165	-	-	-	gi|255641494|gb|ACU21022.1|/0/unknown [Glycine max]	Glyma20g35930.1
Glyma18g50160	-	0	2	0.01	0.34	5.08746	0.252412	0.383145	-	-	-	gi|255573374|ref|XP_002527613.1|/0/protein binding protein, putative [Ricinus communis]	Glyma18g50160.1
Glyma03g36640	-	0	2	0.01	0.34	5.08746	0.252412	0.383125	-	-	-	gi|224128624|ref|XP_002320378.1|/7.45339e-13/predicted protein [Populus trichocarpa]	Glyma03g36640.1
Glyma14g17800	-	0	2	0.01	0.34	5.08746	0.252412	0.383105	-	-	-	gi|225464348|ref|XP_002272127.1|/0/PREDICTED: hypothetical protein [Vitis vinifera]	Glyma14g17800.1
Glyma08g10220	-	0	2	0.01	0.34	5.08746	0.252412	0.383086	-	-	-	gi|255625929|gb|ACU13309.1|/3.18951e-66/unknown [Glycine max]	Glyma08g10220.1
Glyma17g02740	-	0	2	0.01	0.34	5.08746	0.252412	0.383066	-	-	-	gi|297736887|emb|CBI26088.3|/0/unnamed protein product [Vitis vinifera]	Glyma17g02740.1
Glyma03g33080	-	0	2	0.01	0.34	5.08746	0.252412	0.383046	-	-	-	gi|255636095|gb|ACU18392.1|/0/unknown [Glycine max]	Glyma03g33080.1
Glyma09g12930	-	0	2	0.01	0.34	5.08746	0.252412	0.383027	-	-	-	gi|224106718|ref|XP_002314260.1|/8.95541e-15/predicted protein [Populus trichocarpa]	Glyma09g12930.1
Glyma11g02650	-	0	2	0.01	0.34	5.08746	0.252412	0.383007	-	-	-	gi|225426399|ref|XP_002272722.1|/0/PREDICTED: hypothetical protein [Vitis vinifera]	Glyma11g02650.1
Glyma15g18690	-	0	2	0.01	0.34	5.08746	0.252412	0.382987	-	-	-	-	Glyma15g18690.1
Glyma17g03900	-	0	2	0.01	0.34	5.08746	0.252412	0.382968	-	-	-	-	Glyma17g03900.1
Glyma08g21780	-	0	2	0.01	0.34	5.08746	0.252412	0.382948	-	-	-	gi|255632452|gb|ACU16576.1|/3.40763e-77/unknown [Glycine max]	Glyma08g21780.2
Glyma09g35770	-	0	2	0.01	0.34	5.08746	0.252412	0.382928	-	-	-	gi|3122228|sp|Q39818.1|HS22M_SOYBN/2.96112e-27/RecName: Full=Heat shock 22 kDa protein, mitochondrial; Flags: Precursor	Glyma09g35770.1
Glyma01g37640	-	0	2	0.01	0.34	5.08746	0.252412	0.382909	-	-	GO:0006810//transport	gi|14486707|gb|AAK63248.1|AF367434_1/0/phosphatidylinositol transfer-like protein IV [Lotus japonicus]	Glyma01g37640.1
Glyma18g42440	-	0	2	0.01	0.34	5.08746	0.252412	0.382889	-	-	-	gi|224124372|ref|XP_002319315.1|/1.31333e-06/predicted protein [Populus trichocarpa]	Glyma18g42440.1
Glyma05g29190	-	0	2	0.01	0.34	5.08746	0.252412	0.382869	-	-	-	gi|225443772|ref|XP_002265984.1|/0/PREDICTED: hypothetical protein [Vitis vinifera]	Glyma05g29190.1
Glyma15g42210	-	0	2	0.01	0.34	5.08746	0.252412	0.38285	GO:0016020//membrane	-	-	gi|255646539|gb|ACU23744.1|/0/unknown [Glycine max]	Glyma15g42210.1
Glyma02g06860	-	0	2	0.01	0.34	5.08746	0.252412	0.38283	-	-	-	gi|224094598|ref|XP_002310186.1|/0/predicted protein [Populus trichocarpa]	Glyma02g06860.1
Glyma11g09980	-	0	2	0.01	0.34	5.08746	0.252412	0.38281	GO:0005739//mitochondrion	-	-	gi|255637113|gb|ACU18888.1|/0/unknown [Glycine max]	Glyma11g09980.1
Glyma05g01440	-	0	2	0.01	0.34	5.08746	0.252412	0.382791	-	-	-	gi|11933397|dbj|BAB19756.1|/0/nitrate transporter NRT1-1 [Glycine max]	Glyma05g01440.1
Glyma10g02980	-	0	2	0.01	0.34	5.08746	0.252412	0.382771	-	-	-	gi|255584708|ref|XP_002533075.1|/0/glutathione peroxidase, putative [Ricinus communis]	Glyma10g02980.1
Glyma07g02850	-	0	2	0.01	0.34	5.08746	0.252412	0.382751	-	-	-	gi|225016150|gb|ACN78974.1|/6.68646e-13/retrotransposon protein [Glycine max]	Glyma07g02850.1
Glyma13g42280	-	0	2	0.01	0.34	5.08746	0.252412	0.382732	-	-	-	gi|255642339|gb|ACU21434.1|/1.51101e-108/unknown [Glycine max]	Glyma13g42280.1
Glyma02g07300	-	0	2	0.01	0.34	5.08746	0.252412	0.382712	-	-	-	gi|5305740|gb|AAD41796.1|/0/precursor monofunctional aspartokinase [Glycine max]	Glyma02g07300.1
Glyma08g38310	-	0	2	0.01	0.34	5.08746	0.252412	0.382693	-	-	-	-	Glyma08g38310.1
Glyma14g37500	-	0	2	0.01	0.34	5.08746	0.252412	0.382673	-	GO:0016301//kinase activity	-	gi|225434542|ref|XP_002278763.1|/1.35964e-98/PREDICTED: hypothetical protein [Vitis vinifera]	Glyma14g37500.1
Glyma13g17870	-	0	2	0.01	0.34	5.08746	0.252412	0.382653	-	-	-	gi|297736821|emb|CBI26022.3|/4.96835e-147/unnamed protein product [Vitis vinifera]	Glyma13g17870.1
Glyma05g09460	-	0	2	0.01	0.34	5.08746	0.252412	0.382634	-	-	-	gi|217072176|gb|ACJ84448.1|/0/unknown [Medicago truncatula]	Glyma05g09460.1
Glyma15g39900	-	0	2	0.01	0.34	5.08746	0.252412	0.382614	-	-	-	gi|225457519|ref|XP_002271918.1|/7.08714e-19/PREDICTED: hypothetical protein [Vitis vinifera]	Glyma15g39900.1
Glyma04g12990	-	0	2	0.01	0.34	5.08746	0.252412	0.382594	-	-	-	-	Glyma04g12990.1
Glyma14g09140	-	0	2	0.01	0.34	5.08746	0.252412	0.382575	-	-	-	gi|224137522|ref|XP_002327147.1|/0/glutamate-gated kainate-type ion channel receptor subunit GluR5 [Populus trichocarpa]	Glyma14g09140.1
Glyma10g33160	-	0	2	0.01	0.34	5.08746	0.252412	0.382555	-	-	-	gi|225434235|ref|XP_002276019.1|/2.75399e-102/PREDICTED: hypothetical protein [Vitis vinifera]	Glyma10g33160.1
Glyma11g22050	-	0	2	0.01	0.34	5.08746	0.252412	0.382535	-	-	-	gi|296087700|emb|CBI34956.3|/9.3909e-15/unnamed protein product [Vitis vinifera]	Glyma11g22050.1
Glyma08g22770	-	0	2	0.01	0.34	5.08746	0.252412	0.382516	-	-	-	gi|255634873|gb|ACU17795.1|/0/unknown [Glycine max]	Glyma08g22770.1
Glyma16g08530	-	0	2	0.01	0.34	5.08746	0.252412	0.382496	-	-	-	-	Glyma16g08530.1
Glyma08g10180	-	0	2	0.01	0.34	5.08746	0.252412	0.382477	-	GO:0005515//protein binding	-	gi|225443876|ref|XP_002270764.1|/0/PREDICTED: hypothetical protein [Vitis vinifera]	Glyma08g10180.1
Glyma12g35560	-	0	2	0.01	0.34	5.08746	0.252412	0.382457	-	-	-	gi|255629139|gb|ACU14914.1|/2.0783e-72/unknown [Glycine max]	Glyma12g35560.1
Glyma07g13330	-	0	2	0.01	0.34	5.08746	0.252412	0.382437	-	-	-	gi|147862908|emb|CAN78942.1|/6.55426e-157/hypothetical protein [Vitis vinifera]	Glyma07g13330.1
Glyma19g37820	-	0	2	0.01	0.34	5.08746	0.252412	0.382418	-	-	-	gi|255630339|gb|ACU15526.1|/8.14303e-31/unknown [Glycine max]	Glyma19g37820.1
Glyma02g36850	-	0	2	0.01	0.34	5.08746	0.252412	0.382398	-	-	-	gi|225445772|ref|XP_002273237.1|/6.6171e-116/PREDICTED: hypothetical protein [Vitis vinifera]	Glyma02g36850.1
Glyma04g35760	-	0	2	0.01	0.34	5.08746	0.252412	0.382378	GO:0009536//plastid	-	-	gi|297733766|emb|CBI15013.3|/3.69407e-81/unnamed protein product [Vitis vinifera]	Glyma04g35760.1
Glyma20g32740	-	0	2	0.01	0.34	5.08746	0.252412	0.382359	-	-	-	-	Glyma20g32740.1
Glyma14g10570	-	0	2	0.01	0.34	5.08746	0.252412	0.382339	-	-	-	gi|255629629|gb|ACU15162.1|/3.97692e-77/unknown [Glycine max]	Glyma14g10570.1
Glyma07g40100	-	0	2	0.01	0.34	5.08746	0.252412	0.38232	-	GO:0005515//protein binding	-	gi|255556695|ref|XP_002519381.1|/0/Serine/threonine-protein kinase PBS1, putative [Ricinus communis]	Glyma07g40100.1
Glyma04g16840	-	0	2	0.01	0.34	5.08746	0.252412	0.3823	-	-	-	gi|296087823|emb|CBI35079.3|/1.21787e-71/unnamed protein product [Vitis vinifera]	Glyma04g16840.1
Glyma09g29850	-	0	2	0.01	0.34	5.08746	0.252412	0.38228	GO:0016020//membrane	-	-	gi|255567305|ref|XP_002524633.1|/0/Cyclic nucleotide-gated ion channel, putative [Ricinus communis]	Glyma09g29850.1
Glyma06g46910	-	0	2	0.01	0.34	5.08746	0.252412	0.382261	-	GO:0005515//protein binding	-	gi|92886075|gb|ABE88085.1|/0/Protein tyrosine kinase, putative [Medicago truncatula]	Glyma06g46910.1
Glyma17g03830	-	0	2	0.01	0.34	5.08746	0.252412	0.382241	-	-	-	gi|255556416|ref|XP_002519242.1|/0/protein phosphatase 2c, putative [Ricinus communis]	Glyma17g03830.1
Glyma08g39100	Sb10g017800	0	2	0.01	0.34	5.08746	0.252412	0.382222	GO:0016023//cytoplasmic membrane-bounded vesicle	-	-	gi|242095854|ref|XP_002438417.1|/3.73977e-156/hypothetical protein SORBIDRAFT_10g017800 [Sorghum bicolor]	Glyma08g39100.1
Glyma02g44100	-	0	2	0.01	0.34	5.08746	0.252412	0.382202	-	-	-	gi|225433720|ref|XP_002268786.1|/1.76353e-169/PREDICTED: hypothetical protein [Vitis vinifera]	Glyma02g44100.1
Glyma06g37040	-	0	2	0.01	0.34	5.08746	0.252412	0.382182	-	-	-	gi|255640832|gb|ACU20699.1|/2.96175e-56/unknown [Glycine max]	Glyma06g37040.1
Glyma11g06750	-	0	2	0.01	0.34	5.08746	0.252412	0.382163	-	-	-	gi|148362072|gb|ABQ59612.1|/0/LYK4 [Glycine max]	Glyma11g06750.1
Glyma07g10040	-	0	2	0.01	0.34	5.08746	0.252412	0.382143	-	-	-	gi|225455908|ref|XP_002276388.1|/1.31117e-29/PREDICTED: hypothetical protein [Vitis vinifera]	Glyma07g10040.1
Glyma02g45280	-	0	2	0.01	0.34	5.08746	0.252412	0.382124	-	-	-	gi|255647236|gb|ACU24086.1|/1.33579e-165/unknown [Glycine max]	Glyma02g45280.1
Glyma17g33580	-	0	2	0.01	0.34	5.08746	0.252412	0.382104	-	-	-	gi|297745590|emb|CBI40755.3|/0/unnamed protein product [Vitis vinifera]	Glyma17g33580.1
Glyma13g41980	-	0	2	0.01	0.34	5.08746	0.252412	0.382085	-	GO:0005515//protein binding;GO:0005515//protein binding;GO:0005515//protein binding	-	gi|255635870|gb|ACU18282.1|/3.8173e-88/unknown [Glycine max]	Glyma13g41980.1
Glyma13g44630	-	0	2	0.01	0.34	5.08746	0.252412	0.382065	-	-	-	gi|255579196|ref|XP_002530444.1|/1.45966e-19/conserved hypothetical protein [Ricinus communis]	Glyma13g44630.1
Glyma14g38980	-	0	2	0.01	0.34	5.08746	0.252412	0.382045	-	-	-	gi|255636220|gb|ACU18451.1|/2.6829e-49/unknown [Glycine max]	Glyma14g38980.1
Glyma15g02540	-	0	2	0.01	0.34	5.08746	0.252412	0.382026	-	-	-	-	Glyma15g02540.1
Glyma11g20090	GmNRT2	0	2	0.01	0.34	5.08746	0.252412	0.382006	-	-	-	gi|3005576|gb|AAC09320.1|/0/putative high affinity nitrate transporter [Glycine max]	Glyma11g20090.1
Glyma08g03360	-	0	2	0.01	0.34	5.08746	0.252412	0.381987	-	-	-	gi|224122478|ref|XP_002330491.1|/3.56581e-174/predicted protein [Populus trichocarpa]	Glyma08g03360.1
Glyma09g08770	-	0	2	0.01	0.34	5.08746	0.252412	0.381967	GO:0005739//mitochondrion	-	-	gi|224124340|ref|XP_002319307.1|/8.96332e-139/predicted protein [Populus trichocarpa]	Glyma09g08770.1
Glyma02g37810	-	0	2	0.01	0.34	5.08746	0.252412	0.381948	-	-	-	gi|302142065|emb|CBI19268.3|/7.50033e-08/unnamed protein product [Vitis vinifera]	Glyma02g37810.1
Glyma20g33960	-	0	2	0.01	0.34	5.08746	0.252412	0.381928	-	-	-	gi|225433401|ref|XP_002283074.1|/0/PREDICTED: hypothetical protein [Vitis vinifera]	Glyma20g33960.1
Glyma16g08700	-	0	2	0.01	0.34	5.08746	0.252412	0.381908	-	-	-	gi|113367262|gb|ABI34688.1|/1.06074e-10/bZIP transcription factor bZIP77 [Glycine max]	Glyma16g08700.1
Glyma18g51200	-	0	2	0.01	0.34	5.08746	0.252412	0.381889	-	-	-	gi|296082982|emb|CBI22283.3|/2.26513e-146/unnamed protein product [Vitis vinifera]	Glyma18g51200.1
Glyma05g00420	-	0	2	0.01	0.34	5.08746	0.252412	0.381869	-	-	-	gi|255581371|ref|XP_002531494.1|/0/respiratory burst oxidase, putative [Ricinus communis]	Glyma05g00420.1
Glyma18g09450	-	0	2	0.01	0.34	5.08746	0.252412	0.38185	-	-	-	gi|224136692|ref|XP_002322392.1|/6.08598e-101/predicted protein [Populus trichocarpa]	Glyma18g09450.1
Glyma05g00360	-	0	2	0.01	0.34	5.08746	0.252412	0.38183	GO:0016023//cytoplasmic membrane-bounded vesicle	-	-	gi|118486622|gb|ABK95148.1|/9.31541e-178/unknown [Populus trichocarpa]	Glyma05g00360.1
Glyma10g08240	-	0	2	0.01	0.34	5.08746	0.252412	0.381811	-	-	-	gi|225440950|ref|XP_002283136.1|/4.71193e-32/PREDICTED: hypothetical protein [Vitis vinifera]	Glyma10g08240.1
Glyma08g47000	-	0	2	0.01	0.34	5.08746	0.252412	0.381791	-	-	-	gi|147853851|emb|CAN81700.1|/0/hypothetical protein [Vitis vinifera]	Glyma08g47000.1
Glyma19g36480	-	0	2	0.01	0.34	5.08746	0.252412	0.381772	-	GO:0000166//nucleotide binding;GO:0000166//nucleotide binding	-	gi|124359426|gb|ABN05878.1|/1.83979e-144/WD40-like [Medicago truncatula]	Glyma19g36480.2
Glyma19g38920	-	0	2	0.01	0.34	5.08746	0.252412	0.381752	-	-	-	-	Glyma19g38920.1
Glyma08g45890	-	0	2	0.01	0.34	5.08746	0.252412	0.381732	-	-	-	gi|255640720|gb|ACU20644.1|/2.15068e-85/unknown [Glycine max]	Glyma08g45890.1
Glyma19g39440	-	0	2	0.01	0.34	5.08746	0.252412	0.381713	-	-	-	gi|255637264|gb|ACU18962.1|/1.25666e-70/unknown [Glycine max]	Glyma19g39440.1
Glyma20g30460	-	0	2	0.01	0.34	5.08746	0.252412	0.381693	-	GO:0016798//hydrolase activity, acting on glycosyl bonds	GO:0008152//metabolic process	gi|2934696|dbj|BAA25015.1|/0/class III acidic endochitinase [Glycine max]	Glyma20g30460.1
Glyma14g17360	-	0	2	0.01	0.34	5.08746	0.252412	0.381674	-	-	-	gi|758250|emb|CAA59799.1|/0/H(+)-transporting ATPase [Phaseolus vulgaris]	Glyma14g17360.1
Glyma13g24400	-	0	2	0.01	0.34	5.08746	0.252412	0.381654	-	-	-	gi|255637213|gb|ACU18937.1|/5.9164e-58/unknown [Glycine max]	Glyma13g24400.1
Glyma20g18900	-	0	2	0.01	0.34	5.08746	0.252412	0.381635	-	-	-	gi|224072648|ref|XP_002303822.1|/6.4684e-113/predicted protein [Populus trichocarpa]	Glyma20g18900.1
Glyma09g05390	-	0	2	0.01	0.34	5.08746	0.252412	0.381615	-	-	-	gi|85001693|gb|ABC68400.1|/0/cytochrome P450 monooxygenase CYP81E10 [Glycine max]	Glyma09g05390.1
Glyma16g17270	-	0	2	0.01	0.34	5.08746	0.252412	0.381596	-	-	-	gi|223452448|gb|ACM89551.1|/4.13628e-102/protein kinase [Glycine max]	Glyma16g17270.1
Glyma02g38000	-	0	2	0.01	0.34	5.08746	0.252412	0.381576	-	-	-	gi|255572872|ref|XP_002527368.1|/0/SAB, putative [Ricinus communis]	Glyma02g38000.1
Glyma06g04900	-	0	2	0.01	0.34	5.08746	0.252412	0.381557	GO:0016020//membrane	-	-	gi|11066056|gb|AAG28436.1|AF195029_1/0/plasma membrane Ca2+-ATPase [Glycine max]	Glyma06g04900.1
Glyma07g00500	-	0	2	0.01	0.34	5.08746	0.252412	0.381537	-	-	-	gi|297842759|ref|XP_002889261.1|/0/kinase [Arabidopsis lyrata subsp. lyrata]	Glyma07g00500.1
Glyma07g36310	-	0	2	0.01	0.34	5.08746	0.252412	0.381518	-	-	-	gi|224053781|ref|XP_002297976.1|/5.81937e-31/inner membrane protein [Populus trichocarpa]	Glyma07g36310.1
Glyma16g24910	-	0	2	0.01	0.34	5.08746	0.252412	0.381498	-	-	-	gi|147767491|emb|CAN60203.1|/1.05618e-68/hypothetical protein [Vitis vinifera]	Glyma16g24910.1
Glyma02g24940	-	0	2	0.01	0.34	5.08746	0.252412	0.381479	-	-	-	gi|255317087|gb|ACU01864.1|/3.87887e-26/IMP dehydrogenase/GMP reductase [Glycine max]	Glyma02g24940.1
Glyma14g35060	-	0	2	0.01	0.34	5.08746	0.252412	0.381459	-	-	-	gi|225459284|ref|XP_002285786.1|/9.61354e-154/PREDICTED: hypothetical protein [Vitis vinifera]	Glyma14g35060.1
Glyma20g38270	-	0	2	0.01	0.34	5.08746	0.252412	0.38144	GO:0005739//mitochondrion	-	-	gi|124359155|gb|ABD28356.2|/0/Protein phosphatase 2C-like [Medicago truncatula]	Glyma20g38270.1
Glyma13g22160	-	0	2	0.01	0.34	5.08746	0.252412	0.38142	GO:0005739//mitochondrion	-	-	gi|255636254|gb|ACU18467.1|/8.43081e-111/unknown [Glycine max]	Glyma13g22160.1
Glyma03g06700	-	0	2	0.01	0.34	5.08746	0.252412	0.3814	-	-	-	gi|255641027|gb|ACU20793.1|/5.68507e-43/unknown [Glycine max]	Glyma03g06700.1
Glyma09g00570	-	0	2	0.01	0.34	5.08746	0.252412	0.381381	-	-	-	gi|224055261|ref|XP_002298449.1|/0/predicted protein [Populus trichocarpa]	Glyma09g00570.1
Glyma16g08480	-	0	2	0.01	0.34	5.08746	0.252412	0.381361	GO:0016020//membrane	-	-	gi|225445096|ref|XP_002280453.1|/0/PREDICTED: hypothetical protein [Vitis vinifera]	Glyma16g08480.1
Glyma08g23290	-	0	2	0.01	0.34	5.08746	0.252412	0.381342	-	-	-	gi|255632675|gb|ACU16689.1|/2.30253e-52/unknown [Glycine max]	Glyma08g23290.1
Glyma07g14610	-	0	2	0.01	0.34	5.08746	0.252412	0.381322	-	-	-	gi|255541144|ref|XP_002511636.1|/3.48315e-75/LIGULELESS1 protein, putative [Ricinus communis]	Glyma07g14610.1
Glyma12g11860	-	0	2	0.01	0.34	5.08746	0.252412	0.381303	-	-	-	gi|255629371|gb|ACU15030.1|/2.75908e-71/unknown [Glycine max]	Glyma12g11860.1
Glyma13g17560	-	0	2	0.01	0.34	5.08746	0.252412	0.381283	-	-	-	gi|255550283|ref|XP_002516192.1|/0/Pectinesterase PPE8B precursor, putative [Ricinus communis]	Glyma13g17560.1
Glyma17g17430	-	0	2	0.01	0.34	5.08746	0.252412	0.381264	-	-	-	gi|255629329|gb|ACU15009.1|/2.065e-108/unknown [Glycine max]	Glyma17g17430.2
Glyma05g30400	-	0	2	0.01	0.34	5.08746	0.252412	0.381244	-	-	-	gi|225448093|ref|XP_002276574.1|/2.58378e-44/PREDICTED: hypothetical protein [Vitis vinifera]	Glyma05g30400.1
Glyma18g15080	-	0	2	0.01	0.34	5.08746	0.252412	0.381225	-	-	-	gi|217074996|gb|ACJ85858.1|/0/unknown [Medicago truncatula]	Glyma18g15080.1
Glyma01g09410	-	0	2	0.01	0.34	5.08746	0.252412	0.381205	-	-	-	-	Glyma01g09410.1
Glyma03g37640	-	0	2	0.01	0.34	5.08746	0.252412	0.381186	-	-	-	gi|154425468|dbj|BAF74782.1|/1.38635e-78/MYB-related protein [Lotus japonicus]	Glyma03g37640.1
Glyma05g34950	-	0	2	0.01	0.34	5.08746	0.252412	0.381167	-	-	-	gi|297745890|emb|CBI15946.3|/2.41995e-13/unnamed protein product [Vitis vinifera]	Glyma05g34950.1
Glyma15g17410	-	0	2	0.01	0.34	5.08746	0.252412	0.381147	GO:0016020//membrane;GO:0016023//cytoplasmic membrane-bounded vesicle;GO:0005739//mitochondrion	-	-	gi|223452564|gb|ACM89609.1|/7.55942e-161/protein kinase [Glycine max]	Glyma15g17410.1
Glyma06g08610	-	0	2	0.01	0.34	5.08746	0.252412	0.381128	-	-	-	gi|218196301|gb|EEC78728.1|/3.08767e-128/hypothetical protein OsI_18915 [Oryza sativa Indica Group]	Glyma06g08610.1
Glyma15g21140	-	0	2	0.01	0.34	5.08746	0.252412	0.381108	-	-	-	gi|255582698|ref|XP_002532127.1|/0/leucine-rich repeat containing protein, putative [Ricinus communis]	Glyma15g21140.1
Glyma04g13610	-	0	2	0.01	0.34	5.08746	0.252412	0.381089	-	-	-	gi|255539749|ref|XP_002510939.1|/2.39062e-73/Pectinesterase-2 precursor, putative [Ricinus communis]	Glyma04g13610.1
Glyma17g03090	-	0	2	0.01	0.34	5.08746	0.252412	0.381069	-	-	-	gi|224130404|ref|XP_002328600.1|/5.76237e-34/predicted protein [Populus trichocarpa]	Glyma17g03090.1
Glyma08g20300	-	0	2	0.01	0.34	5.08746	0.252412	0.38105	-	-	-	gi|255642429|gb|ACU21478.1|/0/unknown [Glycine max]	Glyma08g20300.1
Glyma14g09880	-	0	2	0.01	0.34	5.08746	0.252412	0.38103	-	GO:0008270//zinc ion binding	-	gi|255632586|gb|ACU16643.1|/1.63129e-115/unknown [Glycine max]	Glyma14g09880.1
Glyma18g08590	-	0	2	0.01	0.34	5.08746	0.252412	0.381011	-	-	-	gi|255563498|ref|XP_002522751.1|/1.17146e-110/RNA-binding protein, putative [Ricinus communis]	Glyma18g08590.1
Glyma15g16990	-	0	2	0.01	0.34	5.08746	0.252412	0.380991	-	-	-	gi|255639921|gb|ACU20253.1|/1.2376e-15/unknown [Glycine max]	Glyma15g16990.1
Glyma08g12770	-	0	2	0.01	0.34	5.08746	0.252412	0.380972	-	-	-	gi|297845884|ref|XP_002890823.1|/2.18101e-177/hypothetical protein ARALYDRAFT_473168 [Arabidopsis lyrata subsp. lyrata]	Glyma08g12770.1
Glyma13g42750	-	0	2	0.01	0.34	5.08746	0.252412	0.380952	-	-	-	-	Glyma13g42750.1
Glyma19g31810	-	0	2	0.01	0.34	5.08746	0.252412	0.380933	-	-	-	gi|255572755|ref|XP_002527310.1|/4.05928e-23/conserved hypothetical protein [Ricinus communis]	Glyma19g31810.1
Glyma03g01860	-	0	2	0.01	0.34	5.08746	0.252412	0.380913	-	-	-	gi|225453728|ref|XP_002272264.1|/0/PREDICTED: hypothetical protein [Vitis vinifera]	Glyma03g01860.1
Glyma01g01290	-	0	2	0.01	0.34	5.08746	0.252412	0.380894	-	-	-	gi|1708424|sp|P52581.1|IFRH_LUPAL/8.73754e-53/RecName: Full=Isoflavone reductase homolog	Glyma01g01290.1
Glyma18g40470	-	0	2	0.01	0.34	5.08746	0.252412	0.380874	-	-	-	gi|255646923|gb|ACU23931.1|/1.07991e-39/unknown [Glycine max]	Glyma18g40470.1
Glyma06g32860	-	0	2	0.01	0.34	5.08746	0.252412	0.380855	GO:0005739//mitochondrion	-	-	gi|224114784|ref|XP_002316856.1|/0/predicted protein [Populus trichocarpa]	Glyma06g32860.1
Glyma15g23550	-	0	2	0.01	0.34	5.08746	0.252412	0.380836	GO:0016023//cytoplasmic membrane-bounded vesicle	-	-	gi|255640173|gb|ACU20377.1|/0/unknown [Glycine max]	Glyma15g23550.1
Glyma05g35600	-	0	2	0.01	0.34	5.08746	0.252412	0.380816	-	-	-	gi|297738795|emb|CBI28040.3|/1.546e-62/unnamed protein product [Vitis vinifera]	Glyma05g35600.1
Glyma06g08480	-	0	2	0.01	0.34	5.08746	0.252412	0.380797	-	-	-	gi|224089074|ref|XP_002308625.1|/0/predicted protein [Populus trichocarpa]	Glyma06g08480.1
Glyma19g39130	-	0	2	0.01	0.34	5.08746	0.252412	0.380777	-	-	-	gi|224091513|ref|XP_002309277.1|/1.23083e-78/predicted protein [Populus trichocarpa]	Glyma19g39130.1
Glyma15g05890	-	0	2	0.01	0.34	5.08746	0.252412	0.380758	-	-	-	gi|255631650|gb|ACU16192.1|/1.80207e-55/unknown [Glycine max]	Glyma15g05890.1
Glyma12g36780	-	0	2	0.01	0.34	5.08746	0.252412	0.380738	-	-	-	gi|225450197|ref|XP_002263346.1|/1.61422e-142/PREDICTED: hypothetical protein [Vitis vinifera]	Glyma12g36780.1
Glyma15g33560	-	0	2	0.01	0.34	5.08746	0.252412	0.380719	-	-	-	gi|224104278|ref|XP_002313381.1|/4.51862e-10/Ca2+ antiporter/cation exchanger [Populus trichocarpa]	Glyma15g33560.1
Glyma17g01530	-	0	2	0.01	0.34	5.08746	0.252412	0.380699	-	-	-	gi|255554833|ref|XP_002518454.1|/1.20192e-122/conserved hypothetical protein [Ricinus communis]	Glyma17g01530.1
Glyma14g01410	-	0	2	0.01	0.34	5.08746	0.252412	0.38068	GO:0016020//membrane;GO:0016020//membrane	GO:0005275//amine transmembrane transporter activity;GO:0005275//amine transmembrane transporter activity	GO:0006865//amino acid transport;GO:0006865//amino acid transport	gi|217072554|gb|ACJ84637.1|/0/unknown [Medicago truncatula]	Glyma14g01410.2
Glyma10g39300	-	0	2	0.01	0.34	5.08746	0.252412	0.380661	-	-	-	gi|17978590|gb|AAL48316.1|/5.70355e-56/adenylosuccinate-AMP lyase [Vigna unguiculata]	Glyma10g39300.1
Glyma13g29810	-	0	2	0.01	0.34	5.08746	0.252412	0.380641	-	-	-	gi|297789647|ref|XP_002862767.1|/1.51527e-31/hypothetical protein ARALYDRAFT_333222 [Arabidopsis lyrata subsp. lyrata]	Glyma13g29810.1
Glyma04g08370	-	0	2	0.01	0.34	5.08746	0.252412	0.380622	-	-	-	-	Glyma04g08370.1
Glyma19g26560	-	0	2	0.01	0.34	5.08746	0.252412	0.380602	-	-	-	gi|255641555|gb|ACU21051.1|/1.25614e-143/unknown [Glycine max]	Glyma19g26560.1
Glyma16g05120	-	0	2	0.01	0.34	5.08746	0.252412	0.380583	-	-	-	gi|255647640|gb|ACU24283.1|/2.35566e-144/unknown [Glycine max]	Glyma16g05120.2
Glyma14g07160	-	0	2	0.01	0.34	5.08746	0.252412	0.380563	-	-	-	gi|225449388|ref|XP_002282470.1|/3.4119e-134/PREDICTED: hypothetical protein [Vitis vinifera]	Glyma14g07160.1
Glyma10g07500	-	0	2	0.01	0.34	5.08746	0.252412	0.380544	-	-	-	gi|92870924|gb|ABE80124.1|/0/Protein kinase [Medicago truncatula]	Glyma10g07500.1
Glyma13g25390	-	0	2	0.01	0.34	5.08746	0.252412	0.380525	-	-	-	gi|225424426|ref|XP_002281514.1|/3.91275e-148/PREDICTED: hypothetical protein [Vitis vinifera]	Glyma13g25390.1
Glyma06g09390	-	0	2	0.01	0.34	5.08746	0.252412	0.380505	-	-	-	gi|224067140|ref|XP_002302375.1|/1.31725e-13/predicted protein [Populus trichocarpa]	Glyma06g09390.1
Glyma07g01130	-	0	2	0.01	0.34	5.08746	0.252412	0.380486	-	-	-	gi|225442297|ref|XP_002280146.1|/1.10845e-127/PREDICTED: hypothetical protein isoform 1 [Vitis vinifera]	Glyma07g01130.1
Glyma16g32090	-	0	2	0.01	0.34	5.08746	0.252412	0.380466	-	GO:0046872//metal ion binding	-	gi|225455410|ref|XP_002278915.1|/0/PREDICTED: hypothetical protein [Vitis vinifera]	Glyma16g32090.1
Glyma07g02460	-	0	2	0.01	0.34	5.08746	0.252412	0.380447	-	-	-	gi|133874206|dbj|BAF49306.1|/0/putative acyltransferase [Clitoria ternatea]	Glyma07g02460.1
Glyma05g30330	-	0	2	0.01	0.34	5.08746	0.252412	0.380427	GO:0016023//cytoplasmic membrane-bounded vesicle	-	-	gi|255626279|gb|ACU13484.1|/6.88143e-103/unknown [Glycine max]	Glyma05g30330.1
Glyma18g44940	-	0	2	0.01	0.34	5.08746	0.252412	0.380408	GO:0009536//plastid	-	-	gi|296085839|emb|CBI31163.3|/1.39755e-93/unnamed protein product [Vitis vinifera]	Glyma18g44940.1
Glyma17g32000	-	0	2	0.01	0.34	5.08746	0.252412	0.380389	GO:0005739//mitochondrion	-	-	gi|224092482|ref|XP_002309629.1|/0/predicted protein [Populus trichocarpa]	Glyma17g32000.1
Glyma03g03180	F6N15.16|F6N15_16|UDP-D-GLUCURONATE 4-EPIMERASE 3	0	2	0.01	0.34	5.08746	0.252412	0.380369	-	-	-	gi|15236712|ref|NP_191922.1|/0/GAE3 (UDP-D-GLUCURONATE 4-EPIMERASE 3); UDP-glucuronate 4-epimerase/ catalytic [Arabidopsis thaliana]	Glyma03g03180.1
Glyma15g09980	-	0	2	0.01	0.34	5.08746	0.252412	0.38035	-	-	-	gi|255630099|gb|ACU15403.1|/8.4711e-58/unknown [Glycine max]	Glyma15g09980.1
Glyma02g46260	-	0	2	0.01	0.34	5.08746	0.252412	0.38033	-	-	-	gi|255577121|ref|XP_002529444.1|/2.57495e-142/RNA binding protein, putative [Ricinus communis]	Glyma02g46260.1
Glyma13g24930	-	0	2	0.01	0.34	5.08746	0.252412	0.380311	-	-	-	gi|225470338|ref|XP_002269005.1|/4.44221e-101/PREDICTED: hypothetical protein [Vitis vinifera]	Glyma13g24930.2
Glyma15g12250	-	0	2	0.01	0.34	5.08746	0.252412	0.380292	-	-	-	gi|255581601|ref|XP_002531605.1|/4.37363e-25/dopamine beta-monooxygenase, putative [Ricinus communis]	Glyma15g12250.1
Glyma11g14400	-	0	2	0.01	0.34	5.08746	0.252412	0.380272	-	-	-	gi|255633052|gb|ACU16881.1|/1.18503e-49/unknown [Glycine max]	Glyma11g14400.1
Glyma16g06630	-	0	2	0.01	0.34	5.08746	0.252412	0.380253	-	-	-	gi|196122010|gb|ACG69479.1|/1.67834e-101/germin-like protein 3 [Glycine max]	Glyma16g06630.1
Glyma08g05800	-	0	2	0.01	0.34	5.08746	0.252412	0.380233	-	-	-	gi|46559001|emb|CAG27070.1|/8.78743e-101/small GTPase [Medicago sativa]	Glyma08g05800.1
Glyma07g15720	-	0	2	0.01	0.34	5.08746	0.252412	0.380214	-	-	-	gi|225440348|ref|XP_002270322.1|/7.91956e-174/PREDICTED: hypothetical protein [Vitis vinifera]	Glyma07g15720.1
Glyma04g40570	-	0	2	0.01	0.34	5.08746	0.252412	0.380195	-	-	-	gi|224121104|ref|XP_002318497.1|/2.15185e-36/predicted protein [Populus trichocarpa]	Glyma04g40570.1
Glyma11g06740	-	0	2	0.01	0.34	5.08746	0.252412	0.380175	-	GO:0004872//receptor activity;GO:0004713//protein tyrosine kinase activity;GO:0005524//ATP binding	GO:0006468//protein amino acid phosphorylation;GO:0016998//cell wall macromolecule catabolic process	gi|148362061|gb|ABQ59609.1|/0/NFR5a [Glycine max]	Glyma11g06740.1
Glyma04g08560	-	0	2	0.01	0.34	5.08746	0.252412	0.380156	-	-	-	gi|2654094|gb|AAC50014.1|/0/aspartate aminotransferase glyoxysomal isozyme AAT1 precursor [Glycine max]	Glyma04g08560.1
Glyma09g19730	-	0	2	0.01	0.34	5.08746	0.252412	0.380137	-	-	-	gi|255572154|ref|XP_002527017.1|/1.61778e-175/wall-associated kinase, putative [Ricinus communis]	Glyma09g19730.1
Glyma19g14710	-	0	2	0.01	0.34	5.08746	0.252412	0.380117	-	-	-	gi|147857252|emb|CAN81372.1|/1.44047e-148/hypothetical protein [Vitis vinifera]	Glyma19g14710.1
Glyma10g27810	-	0	2	0.01	0.34	5.08746	0.252412	0.380098	GO:0005886//plasma membrane;GO:0009536//plastid	GO:0005515//protein binding;GO:0005524//ATP binding;GO:0008270//zinc ion binding	GO:0017038//protein import;GO:0065002//intracellular protein transmembrane transport;GO:0006605//protein targeting	gi|2500724|sp|Q41062.1|SECA_PEA/0/RecName: Full=Protein translocase subunit secA, chloroplastic; Flags: Precursor	Glyma10g27810.1
Glyma11g09050	-	0	2	0.01	0.34	5.08746	0.252412	0.380078	GO:0016023//cytoplasmic membrane-bounded vesicle	-	-	gi|255628899|gb|ACU14794.1|/6.54876e-79/unknown [Glycine max]	Glyma11g09050.1
Glyma15g41570	-	0	2	0.01	0.34	5.08746	0.252412	0.380059	-	-	-	gi|297736127|emb|CBI24165.3|/2.91112e-131/unnamed protein product [Vitis vinifera]	Glyma15g41570.2
Glyma10g37450	-	0	2	0.01	0.34	5.08746	0.252412	0.38004	-	-	-	gi|225464633|ref|XP_002274427.1|/0/PREDICTED: hypothetical protein [Vitis vinifera]	Glyma10g37450.1
Glyma04g38050	-	0	2	0.01	0.34	5.08746	0.252412	0.38002	-	-	-	gi|255539981|ref|XP_002511055.1|/0/ERD1 protein, chloroplast precursor, putative [Ricinus communis]	Glyma04g38050.1
Glyma09g16330	-	0	2	0.01	0.34	5.08746	0.252412	0.380001	-	-	-	gi|255579037|ref|XP_002530370.1|/4.06963e-118/kinesin heavy chain, putative [Ricinus communis]	Glyma09g16330.1
Glyma08g13950	-	0	2	0.01	0.34	5.08746	0.252412	0.379982	GO:0016023//cytoplasmic membrane-bounded vesicle;GO:0016020//membrane	-	-	gi|255576758|ref|XP_002529266.1|/3.1046e-91/conserved hypothetical protein [Ricinus communis]	Glyma08g13950.1
Glyma11g06790	-	0	2	0.01	0.34	5.08746	0.252412	0.379962	-	-	-	gi|255585130|ref|XP_002533270.1|/1.56534e-112/conserved hypothetical protein [Ricinus communis]	Glyma11g06790.1
Glyma16g04540	-	0	2	0.01	0.34	5.08746	0.252412	0.379943	-	-	-	gi|225441613|ref|XP_002276836.1|/9.78483e-48/PREDICTED: hypothetical protein [Vitis vinifera]	Glyma16g04540.1
Glyma01g41230	-	0	2	0.01	0.34	5.08746	0.252412	0.379923	-	GO:0005515//protein binding;GO:0005515//protein binding	-	gi|255639616|gb|ACU20102.1|/2.13267e-118/unknown [Glycine max]	Glyma01g41230.2
Glyma10g35520	-	0	2	0.01	0.34	5.08746	0.252412	0.379904	GO:0016021//integral to membrane;GO:0016021//integral to membrane	GO:0005215//transporter activity;GO:0005215//transporter activity	GO:0006810//transport;GO:0006810//transport	gi|255648055|gb|ACU24483.1|/2.48115e-158/unknown [Glycine max]	Glyma10g35520.1
Glyma02g39760	-	0	2	0.01	0.34	5.08746	0.252412	0.379885	-	-	-	gi|225434441|ref|XP_002277656.1|/0/PREDICTED: hypothetical protein [Vitis vinifera]	Glyma02g39760.1
Glyma02g44650	-	0	2	0.01	0.34	5.08746	0.252412	0.379865	-	-	-	gi|224059688|ref|XP_002299971.1|/3.48126e-33/predicted protein [Populus trichocarpa]	Glyma02g44650.1
Glyma08g02570	-	0	2	0.01	0.34	5.08746	0.252412	0.379846	GO:0016020//membrane	-	-	gi|255640768|gb|ACU20668.1|/1.58011e-30/unknown [Glycine max]	Glyma08g02570.1
Glyma09g31210	-	0	2	0.01	0.34	5.08746	0.252412	0.379827	-	-	-	-	Glyma09g31210.1
Glyma07g17190	-	0	2	0.01	0.34	5.08746	0.252412	0.379807	-	-	-	gi|224090869|ref|XP_002309106.1|/3.07496e-71/predicted protein [Populus trichocarpa]	Glyma07g17190.1
Glyma01g31530	-	0	2	0.01	0.34	5.08746	0.252412	0.379788	-	-	-	-	Glyma01g31530.1
Glyma04g07920	-	0	2	0.01	0.34	5.08746	0.252412	0.379769	-	-	-	gi|255574091|ref|XP_002527961.1|/7.73309e-42/hypothetical protein RCOM_0204720 [Ricinus communis]	Glyma04g07920.1
Glyma10g06000	-	0	2	0.01	0.34	5.08746	0.252412	0.379749	GO:0044464//cell part	GO:0016301//kinase activity	-	gi|225439974|ref|XP_002276043.1|/0/PREDICTED: hypothetical protein [Vitis vinifera]	Glyma10g06000.1
Glyma14g06870	-	0	2	0.01	0.34	5.08746	0.252412	0.37973	-	-	-	gi|225449244|ref|XP_002276341.1|/5.45267e-99/PREDICTED: hypothetical protein [Vitis vinifera]	Glyma14g06870.1
Glyma09g37930	-	0	2	0.01	0.34	5.08746	0.252412	0.379711	-	-	-	gi|255631046|gb|ACU15887.1|/2.25611e-114/unknown [Glycine max]	Glyma09g37930.1
Glyma20g27650	-	0	2	0.01	0.34	5.08746	0.252412	0.379691	-	-	-	gi|302144231|emb|CBI23455.3|/1.41982e-11/unnamed protein product [Vitis vinifera]	Glyma20g27650.1
Glyma13g03890	-	0	2	0.01	0.34	5.08746	0.252412	0.379672	-	-	-	-	Glyma13g03890.1
Glyma15g16330	-	0	2	0.01	0.34	5.08746	0.252412	0.379653	-	-	-	gi|255551865|ref|XP_002516978.1|/0/triacylglycerol lipase, putative [Ricinus communis]	Glyma15g16330.1
Glyma18g02680	-	0	2	0.01	0.34	5.08746	0.252412	0.379633	-	-	-	gi|206584433|gb|ACI15358.1|/0/RHG1 [Glycine max]	Glyma18g02680.1
Glyma19g03370	-	0	2	0.01	0.34	5.08746	0.252412	0.379614	-	-	-	gi|296082973|emb|CBI22274.3|/0/unnamed protein product [Vitis vinifera]	Glyma19g03370.2
Glyma09g38310	-	0	2	0.01	0.34	5.08746	0.252412	0.379595	-	-	-	gi|255547434|ref|XP_002514774.1|/0/cohesin subunit rad21, putative [Ricinus communis]	Glyma09g38310.1
Glyma02g40730	-	0	2	0.01	0.34	5.08746	0.252412	0.379575	-	-	-	gi|255637489|gb|ACU19071.1|/0/unknown [Glycine max]	Glyma02g40730.1
Glyma16g33240	-	0	2	0.01	0.34	5.08746	0.252412	0.379556	-	-	-	gi|255637340|gb|ACU19000.1|/5.61662e-126/unknown [Glycine max]	Glyma16g33240.1
Glyma16g21790	-	0	2	0.01	0.34	5.08746	0.252412	0.379537	-	-	-	gi|224146675|ref|XP_002326094.1|/3.97941e-23/predicted protein [Populus trichocarpa]	Glyma16g21790.1
Glyma18g41950	-	0	2	0.01	0.34	5.08746	0.252412	0.379517	-	-	-	gi|297740267|emb|CBI30449.3|/1.83678e-43/unnamed protein product [Vitis vinifera]	Glyma18g41950.1
Glyma08g36360	-	0	2	0.01	0.34	5.08746	0.252412	0.379498	-	-	-	gi|255646184|gb|ACU23577.1|/1.15596e-132/unknown [Glycine max]	Glyma08g36360.1
Glyma19g35230	-	0	2	0.01	0.34	5.08746	0.252412	0.379479	GO:0016021//integral to membrane	GO:0042626//ATPase activity, coupled to transmembrane movement of substances;GO:0005524//ATP binding	GO:0006810//transport	gi|255571166|ref|XP_002526533.1|/0/multidrug resistance-associated protein 2, 6 (mrp2, 6), abc-transoprter, putative [Ricinus communis]	Glyma19g35230.1
Glyma03g06260	-	0	2	0.01	0.34	5.08746	0.252412	0.379459	-	-	-	gi|124359344|gb|ABD28506.2|/6.97516e-44/TIR [Medicago truncatula]	Glyma03g06260.1
Glyma08g21090	-	0	2	0.01	0.34	5.08746	0.252412	0.37944	-	-	-	gi|255642181|gb|ACU21355.1|/5.81848e-67/unknown [Glycine max]	Glyma08g21090.1
Glyma18g04510	-	0	2	0.01	0.34	5.08746	0.252412	0.379421	-	GO:0005515//protein binding	-	gi|255641537|gb|ACU21042.1|/1.41985e-137/unknown [Glycine max]	Glyma18g04510.1
Glyma12g02370	-	0	2	0.01	0.34	5.08746	0.252412	0.379401	-	-	-	gi|255544922|ref|XP_002513522.1|/1.4617e-51/conserved hypothetical protein [Ricinus communis]	Glyma12g02370.1
Glyma10g43860	-	0	2	0.01	0.34	5.08746	0.252412	0.379382	-	-	-	-	Glyma10g43860.1
Glyma14g36690	-	0	2	0.01	0.34	5.08746	0.252412	0.379363	-	-	-	gi|225455151|ref|XP_002269666.1|/6.5733e-16/PREDICTED: hypothetical protein [Vitis vinifera]	Glyma14g36690.1
Glyma05g25150	-	0	2	0.01	0.34	5.08746	0.252412	0.379344	-	-	-	gi|147779542|emb|CAN69923.1|/6.03868e-118/hypothetical protein [Vitis vinifera]	Glyma05g25150.1
Glyma09g26970	-	0	2	0.01	0.34	5.08746	0.252412	0.379324	-	-	-	gi|225455451|ref|XP_002279763.1|/0/PREDICTED: hypothetical protein [Vitis vinifera]	Glyma09g26970.1
Glyma05g03260	-	0	2	0.01	0.34	5.08746	0.252412	0.379305	-	-	-	gi|255540279|ref|XP_002511204.1|/0/Conserved oligomeric Golgi complex component, putative [Ricinus communis]	Glyma05g03260.1
Glyma09g01470	-	0	2	0.01	0.34	5.08746	0.252412	0.379286	-	-	-	gi|255563814|ref|XP_002522908.1|/1.24578e-73/conserved hypothetical protein [Ricinus communis]	Glyma09g01470.1
Glyma10g29920	-	0	2	0.01	0.34	5.08746	0.252412	0.379266	-	-	GO:0051726//regulation of cell cycle	gi|255640064|gb|ACU20323.1|/0/unknown [Glycine max]	Glyma10g29920.1
Glyma02g03760	-	0	2	0.01	0.34	5.08746	0.252412	0.379247	-	-	-	gi|124359513|gb|ABN05946.1|/0/TIR [Medicago truncatula]	Glyma02g03760.1
Glyma09g05380	-	0	2	0.01	0.34	5.08746	0.252412	0.379228	-	-	-	gi|85001693|gb|ABC68400.1|/0/cytochrome P450 monooxygenase CYP81E10 [Glycine max]	Glyma09g05380.1
Glyma06g01620	-	0	2	0.01	0.34	5.08746	0.252412	0.379209	-	-	-	gi|224080311|ref|XP_002306092.1|/0/predicted protein [Populus trichocarpa]	Glyma06g01620.1
Glyma02g14210	Cept1	0	2	0.01	0.34	5.08746	0.252412	0.379189	GO:0005739//mitochondrion	-	-	gi|530088|gb|AAA67719.1|/0/aminoalcoholphosphotransferase [Glycine max]	Glyma02g14210.1
Glyma15g05590	-	0	2	0.01	0.34	5.08746	0.252412	0.37917	-	-	-	gi|297745857|emb|CBI15913.3|/5.92851e-81/unnamed protein product [Vitis vinifera]	Glyma15g05590.1
Glyma18g06220	-	0	2	0.01	0.34	5.08746	0.252412	0.379151	-	-	-	gi|255639841|gb|ACU20213.1|/1.20007e-172/unknown [Glycine max]	Glyma18g06220.1
Glyma02g40890	-	0	2	0.01	0.34	5.08746	0.252412	0.379131	GO:0016023//cytoplasmic membrane-bounded vesicle;GO:0016020//membrane	-	-	gi|225424512|ref|XP_002285238.1|/0/PREDICTED: hypothetical protein [Vitis vinifera]	Glyma02g40890.1
Glyma02g35670	-	0	2	0.01	0.34	5.08746	0.252412	0.379112	-	-	-	gi|224105925|ref|XP_002333747.1|/6.73358e-76/predicted protein [Populus trichocarpa]	Glyma02g35670.1
Glyma10g11020	-	0	2	0.01	0.34	5.08746	0.252412	0.379093	-	-	-	gi|225439329|ref|XP_002267735.1|/0/PREDICTED: hypothetical protein [Vitis vinifera]	Glyma10g11020.1
Glyma13g37070	-	0	2	0.01	0.34	5.08746	0.252412	0.379074	-	-	-	gi|224092920|ref|XP_002309754.1|/6.92474e-88/predicted protein [Populus trichocarpa]	Glyma13g37070.1
Glyma04g00280	-	0	2	0.01	0.34	5.08746	0.252412	0.379054	-	-	GO:0034960;GO:0044238//primary metabolic process	gi|225428201|ref|XP_002278951.1|/0/PREDICTED: hypothetical protein [Vitis vinifera]	Glyma04g00280.1
Glyma15g36320	-	0	2	0.01	0.34	5.08746	0.252412	0.379035	-	-	-	gi|255630526|gb|ACU15621.1|/4.3819e-28/unknown [Glycine max]	Glyma15g36320.1
Glyma08g10610	-	0	2	0.01	0.34	5.08746	0.252412	0.379016	-	-	-	gi|87241463|gb|ABD33321.1|/5.10424e-29/Cyclin-like F-box; FBD [Medicago truncatula]	Glyma08g10610.1
Glyma09g41620	-	0	2	0.01	0.34	5.08746	0.252412	0.378996	-	GO:0003824//catalytic activity	GO:0008152//metabolic process	gi|224139278|ref|XP_002323034.1|/2.49851e-129/predicted protein [Populus trichocarpa]	Glyma09g41620.1
Glyma16g32380	-	0	2	0.01	0.34	5.08746	0.252412	0.378977	-	-	-	-	Glyma16g32380.1
Glyma19g01990	-	0	2	0.01	0.34	5.08746	0.252412	0.378958	-	-	-	gi|255552766|ref|XP_002517426.1|/7.49027e-153/type I inositol polyphosphate 5-phosphatase, putative [Ricinus communis]	Glyma19g01990.1
Glyma11g19350	-	0	2	0.01	0.34	5.08746	0.252412	0.378939	GO:0016023//cytoplasmic membrane-bounded vesicle	-	-	gi|255627243|gb|ACU13966.1|/9.59824e-57/unknown [Glycine max]	Glyma11g19350.1
Glyma20g02470	-	0	2	0.01	0.34	5.08746	0.252412	0.378919	-	-	-	gi|225448047|ref|XP_002272820.1|/0/PREDICTED: hypothetical protein [Vitis vinifera]	Glyma20g02470.1
Glyma06g45780	-	0	2	0.01	0.34	5.08746	0.252412	0.3789	-	-	-	gi|164653234|gb|ABY65110.1|/0/beta-ocimene synthase [Phaseolus lunatus]	Glyma06g45780.1
Glyma07g38050	-	0	2	0.01	0.34	5.08746	0.252412	0.378881	GO:0016585//chromatin remodeling complex;GO:0016585//chromatin remodeling complex	GO:0004386//helicase activity;GO:0003677//DNA binding;GO:0005524//ATP binding;GO:0031491//nucleosome binding;GO:0004386//helicase activity;GO:0003677//DNA binding;GO:0005524//ATP binding;GO:0031491//nucleosome binding	GO:0043044//ATP-dependent chromatin remodeling;GO:0043044//ATP-dependent chromatin remodeling	gi|255551667|ref|XP_002516879.1|/0/helicase, putative [Ricinus communis]	Glyma07g38050.2
Glyma13g26810	-	0	2	0.01	0.34	5.08746	0.252412	0.378862	-	-	-	-	Glyma13g26810.1
Glyma15g40610	-	0	2	0.01	0.34	5.08746	0.252412	0.378842	-	-	-	gi|25091401|sp|O80327.1|TLP1_PYRPY/5.49114e-87/RecName: Full=Thaumatin-like protein 1; Flags: Precursor	Glyma15g40610.1
Glyma17g24410	-	0	2	0.01	0.34	5.08746	0.252412	0.378823	-	-	-	gi|255569514|ref|XP_002525724.1|/0/hydrolase, hydrolyzing O-glycosyl compounds, putative [Ricinus communis]	Glyma17g24410.1
Glyma15g24700	-	0	2	0.01	0.34	5.08746	0.252412	0.378804	-	-	-	gi|223452327|gb|ACM89491.1|/1.36713e-65/leucine-rich repeat family protein / protein kinase family protein [Glycine max]	Glyma15g24700.1
Glyma06g18970	-	0	2	0.01	0.34	5.08746	0.252412	0.378785	-	-	-	gi|255635613|gb|ACU18156.1|/0/unknown [Glycine max]	Glyma06g18970.1
Glyma18g12940	-	0	2	0.01	0.34	5.08746	0.252412	0.378765	-	GO:0003824//catalytic activity	-	gi|225460917|ref|XP_002279105.1|/3.90385e-117/PREDICTED: hypothetical protein [Vitis vinifera]	Glyma18g12940.1
Glyma01g01160	-	0	2	0.01	0.34	5.08746	0.252412	0.378746	GO:0016020//membrane	-	-	gi|225445096|ref|XP_002280453.1|/0/PREDICTED: hypothetical protein [Vitis vinifera]	Glyma01g01160.1
Glyma14g39000	-	0	2	0.01	0.34	5.08746	0.252412	0.378727	-	-	-	gi|224134360|ref|XP_002321800.1|/9.69234e-33/predicted protein [Populus trichocarpa]	Glyma14g39000.1
Glyma20g27470	-	0	2	0.01	0.34	5.08746	0.252412	0.378708	-	-	-	gi|296088918|emb|CBI38478.3|/5.55061e-34/unnamed protein product [Vitis vinifera]	Glyma20g27470.1
Glyma01g00640	-	0	2	0.01	0.34	5.08746	0.252412	0.378689	-	-	-	gi|255636013|gb|ACU18351.1|/0/unknown [Glycine max]	Glyma01g00640.1
Glyma09g32910	-	0	2	0.01	0.34	5.08746	0.252412	0.378669	-	-	-	gi|224065651|ref|XP_002301903.1|/3.1663e-33/predicted protein [Populus trichocarpa]	Glyma09g32910.1
Glyma08g07080	-	0	2	0.01	0.34	5.08746	0.252412	0.37865	-	-	-	gi|224092745|ref|XP_002334872.1|/0/predicted protein [Populus trichocarpa]	Glyma08g07080.1
Glyma04g13010	-	0	2	0.01	0.34	5.08746	0.252412	0.378631	-	-	-	gi|225459931|ref|XP_002265083.1|/2.60146e-97/PREDICTED: hypothetical protein [Vitis vinifera]	Glyma04g13010.1
Glyma09g34120	-	0	2	0.01	0.34	5.08746	0.252412	0.378612	-	-	-	gi|225427098|ref|XP_002276078.1|/5.16836e-121/PREDICTED: hypothetical protein [Vitis vinifera]	Glyma09g34120.1
Glyma13g38140	-	0	2	0.01	0.34	5.08746	0.252412	0.378592	-	-	-	gi|255642078|gb|ACU21305.1|/1.89011e-113/unknown [Glycine max]	Glyma13g38140.1
Glyma16g23840	-	0	2	0.01	0.34	5.08746	0.252412	0.378573	-	-	-	gi|297741635|emb|CBI32767.3|/0/unnamed protein product [Vitis vinifera]	Glyma16g23840.1
Glyma14g10640	-	0	2	0.01	0.34	5.08746	0.252412	0.378554	-	-	-	gi|255641290|gb|ACU20922.1|/1.35453e-34/unknown [Glycine max]	Glyma14g10640.1
Glyma19g42850	-	0	2	0.01	0.34	5.08746	0.252412	0.378535	-	-	-	gi|255628547|gb|ACU14618.1|/2.64277e-92/unknown [Glycine max]	Glyma19g42850.2
Glyma17g28970	-	0	2	0.01	0.34	5.08746	0.252412	0.378515	-	-	-	gi|255554402|ref|XP_002518240.1|/0/ATP binding protein, putative [Ricinus communis]	Glyma17g28970.1
Glyma11g07840	-	0	2	0.01	0.34	5.08746	0.252412	0.378496	-	-	-	gi|297746227|emb|CBI16283.3|/0/unnamed protein product [Vitis vinifera]	Glyma11g07840.1
Glyma18g23080	-	0	2	0.01	0.34	5.08746	0.252412	0.378477	GO:0033178//proton-transporting two-sector ATPase complex, catalytic domain	GO:0017111//nucleoside-triphosphatase activity;GO:0015078//hydrogen ion transmembrane transporter activity;GO:0016820//hydrolase activity, acting on acid anhydrides, catalyzing transmembrane movement of substances	GO:0046034//ATP metabolic process;GO:0015992//proton transport	gi|5869971|emb|CAB55557.1|/4.73168e-09/H(+)-transporting ATP synthase [Scherffelia dubia]	Glyma18g23080.1
Glyma06g02070	-	0	2	0.01	0.34	5.08746	0.252412	0.378458	-	-	-	gi|255647594|gb|ACU24260.1|/0/unknown [Glycine max]	Glyma06g02070.1
Glyma12g11220	-	0	2	0.01	0.34	5.08746	0.252412	0.378439	-	-	-	gi|224124690|ref|XP_002319396.1|/0/predicted protein [Populus trichocarpa]	Glyma12g11220.1
Glyma19g23680	-	0	2	0.01	0.34	5.08746	0.252412	0.378419	-	-	-	gi|225436683|ref|XP_002262885.1|/2.53762e-13/PREDICTED: hypothetical protein [Vitis vinifera]	Glyma19g23680.1
Glyma09g08320	-	0	2	0.01	0.34	5.08746	0.252412	0.3784	GO:0005739//mitochondrion	-	-	gi|255631408|gb|ACU16071.1|/8.6515e-37/unknown [Glycine max]	Glyma09g08320.1
Glyma11g36510	-	0	2	0.01	0.34	5.08746	0.252412	0.378381	-	-	-	gi|62177683|gb|AAX71115.1|/0/phytase [Medicago truncatula]	Glyma11g36510.1
Glyma04g05850	-	0	2	0.01	0.34	5.08746	0.252412	0.378362	-	-	-	gi|224141687|ref|XP_002324196.1|/0/predicted protein [Populus trichocarpa]	Glyma04g05850.1
Glyma11g14240	-	0	2	0.01	0.34	5.08746	0.252412	0.378343	-	-	-	gi|62079554|gb|AAX61123.1|/0/TPR-containing protein kinase [Glycine max]	Glyma11g14240.1
Glyma07g37180	-	0	2	0.01	0.34	5.08746	0.252412	0.378323	-	-	GO:0006606//protein import into nucleus	gi|225431871|ref|XP_002275593.1|/0/PREDICTED: hypothetical protein [Vitis vinifera]	Glyma07g37180.1
Glyma18g49390	-	0	2	0.01	0.34	5.08746	0.252412	0.378304	-	-	-	gi|255586792|ref|XP_002534012.1|/4.60068e-52/conserved hypothetical protein [Ricinus communis]	Glyma18g49390.1
Glyma05g10070	-	0	2	0.01	0.34	5.08746	0.252412	0.378285	-	-	-	gi|147858321|emb|CAN81423.1|/8.98491e-34/hypothetical protein [Vitis vinifera]	Glyma05g10070.1
Glyma06g08310	-	0	2	0.01	0.34	5.08746	0.252412	0.378266	-	-	-	gi|225429842|ref|XP_002283165.1|/4.923e-23/PREDICTED: hypothetical protein isoform 1 [Vitis vinifera]	Glyma06g08310.1
Glyma02g45600	-	0	2	0.01	0.34	5.08746	0.252412	0.378247	-	-	-	gi|224082558|ref|XP_002306740.1|/0/predicted protein [Populus trichocarpa]	Glyma02g45600.1
Glyma02g43880	-	0	2	0.01	0.34	5.08746	0.252412	0.378227	-	-	-	gi|255543284|ref|XP_002512705.1|/2.93245e-149/conserved hypothetical protein [Ricinus communis]	Glyma02g43880.1
Glyma19g03450	-	0	2	0.01	0.34	5.08746	0.252412	0.378208	-	-	-	gi|133874192|dbj|BAF49299.1|/9.7973e-50/putative glycosyltransferase [Clitoria ternatea]	Glyma19g03450.1
Glyma20g27050	-	0	2	0.01	0.34	5.08746	0.252412	0.378189	-	-	-	gi|255638248|gb|ACU19437.1|/1.35563e-26/unknown [Glycine max]	Glyma20g27050.1
Glyma10g27510	-	0	2	0.01	0.34	5.08746	0.252412	0.37817	-	-	-	gi|225454826|ref|XP_002274444.1|/1.84615e-11/PREDICTED: hypothetical protein [Vitis vinifera]	Glyma10g27510.1
Glyma06g16970	-	0	2	0.01	0.34	5.08746	0.252412	0.378151	-	-	-	gi|255634696|gb|ACU17710.1|/2.28464e-120/unknown [Glycine max]	Glyma06g16970.1
Glyma03g02500	-	0	2	0.01	0.34	5.08746	0.252412	0.378132	-	-	-	gi|255628707|gb|ACU14698.1|/1.97287e-136/unknown [Glycine max]	Glyma03g02500.1
Glyma13g16690	-	0	2	0.01	0.34	5.08746	0.252412	0.378112	-	-	-	gi|255647003|gb|ACU23970.1|/6.62133e-116/unknown [Glycine max]	Glyma13g16690.1
Glyma08g20650	-	0	2	0.01	0.34	5.08746	0.252412	0.378093	GO:0009341//beta-galactosidase complex	GO:0004565//beta-galactosidase activity;GO:0005529//sugar binding;GO:0043169//cation binding	GO:0005975//carbohydrate metabolic process	gi|124360385|gb|ABN08398.1|/0/D-galactoside/L-rhamnose binding SUEL lectin; Galactose-binding like [Medicago truncatula]	Glyma08g20650.1
Glyma14g07100	-	0	2	0.01	0.34	5.08746	0.252412	0.378074	-	-	-	gi|296086169|emb|CBI31610.3|/1.73047e-153/unnamed protein product [Vitis vinifera]	Glyma14g07100.1
Glyma13g36680	-	0	2	0.01	0.34	5.08746	0.252412	0.378055	-	-	-	gi|255554266|ref|XP_002518173.1|/8.79848e-60/copper transport protein atox1, putative [Ricinus communis]	Glyma13g36680.1
Glyma02g44890	-	0	2	0.01	0.34	5.08746	0.252412	0.378036	-	-	-	gi|296083848|emb|CBI24236.3|/8.61628e-77/unnamed protein product [Vitis vinifera]	Glyma02g44890.1
Glyma11g34040	-	0	2	0.01	0.34	5.08746	0.252412	0.378017	-	-	-	gi|225440374|ref|XP_002266625.1|/5.23519e-135/PREDICTED: hypothetical protein [Vitis vinifera]	Glyma11g34040.1
Glyma15g16290	-	0	2	0.01	0.34	5.08746	0.252412	0.377997	-	-	-	gi|87162712|gb|ABD28507.1|/9.87323e-139/Leucine-rich repeat; Leucine-rich [Medicago truncatula]	Glyma15g16290.1
Glyma12g13340	-	0	2	0.01	0.34	5.08746	0.252412	0.377978	-	-	-	gi|255553653|ref|XP_002517867.1|/3.57574e-72/conserved hypothetical protein [Ricinus communis]	Glyma12g13340.1
Glyma11g19870	-	0	2	0.01	0.34	5.08746	0.252412	0.377959	-	-	-	gi|255565453|ref|XP_002523717.1|/0/conserved hypothetical protein [Ricinus communis]	Glyma11g19870.1
Glyma07g15850	-	0	2	0.01	0.34	5.08746	0.252412	0.37794	-	-	-	gi|60476424|gb|AAX21351.1|/4.0255e-179/phantastica transcription factor a [Glycine max]	Glyma07g15850.1
Glyma02g25520	-	0	2	0.01	0.34	5.08746	0.252412	0.377921	-	-	-	gi|296083962|emb|CBI24350.3|/2.06325e-12/unnamed protein product [Vitis vinifera]	Glyma02g25520.1
Glyma09g31970	-	0	2	0.01	0.34	5.08746	0.252412	0.377902	-	-	-	gi|255635690|gb|ACU18194.1|/2.3882e-156/unknown [Glycine max]	Glyma09g31970.1
Glyma04g39130	-	0	2	0.01	0.34	5.08746	0.252412	0.377882	-	-	-	gi|224130578|ref|XP_002328324.1|/0/predicted protein [Populus trichocarpa]	Glyma04g39130.1
Glyma17g00840	-	0	2	0.01	0.34	5.08746	0.252412	0.377863	-	-	-	gi|255568128|ref|XP_002525040.1|/0/Root phototropism protein, putative [Ricinus communis]	Glyma17g00840.1
Glyma03g07560	-	0	2	0.01	0.34	5.08746	0.252412	0.377844	-	-	-	gi|255634917|gb|ACU17817.1|/9.40799e-74/unknown [Glycine max]	Glyma03g07560.1
Glyma18g20500	-	0	2	0.01	0.34	5.08746	0.252412	0.377825	-	-	-	gi|255573959|ref|XP_002527897.1|/0/kinase, putative [Ricinus communis]	Glyma18g20500.1
Glyma16g16530	-	0	2	0.01	0.34	5.08746	0.252412	0.377806	-	-	-	-	Glyma16g16530.1
Glyma11g13440	-	0	2	0.01	0.34	5.08746	0.252412	0.377787	-	-	-	-	Glyma11g13440.1
Glyma01g13680	-	0	2	0.01	0.34	5.08746	0.252412	0.377768	-	-	-	gi|9294530|dbj|BAB02793.1|/1.99334e-64/helicase-like protein [Arabidopsis thaliana]	Glyma01g13680.1
Glyma06g23410	-	0	2	0.01	0.34	5.08746	0.252412	0.377748	-	-	-	gi|78214558|gb|ABB36474.1|/5.3799e-44/CYC5 [Lotus japonicus]	Glyma06g23410.1
Glyma11g32530	-	0	2	0.01	0.34	5.08746	0.252412	0.377729	-	-	-	gi|300681529|emb|CBH32626.1|/2.23774e-35/protein kinase, putative, expressed [Triticum aestivum]	Glyma11g32530.1
Glyma06g37540	-	0	2	0.01	0.34	5.08746	0.252412	0.37771	-	-	-	gi|19401144|gb|AAL87544.1|AF293344_1/8.85128e-118/KAP-2 [Phaseolus vulgaris]	Glyma06g37540.1
Glyma17g14820	-	0	2	0.01	0.34	5.08746	0.252412	0.377691	-	-	-	gi|224125020|ref|XP_002329871.1|/0/predicted protein [Populus trichocarpa]	Glyma17g14820.1
Glyma02g43020	-	0	2	0.01	0.34	5.08746	0.252412	0.377672	-	-	-	gi|225448552|ref|XP_002273683.1|/4.53612e-94/PREDICTED: hypothetical protein [Vitis vinifera]	Glyma02g43020.1
Glyma12g01080	-	0	2	0.01	0.34	5.08746	0.252412	0.377653	-	-	-	gi|255645857|gb|ACU23419.1|/0/unknown [Glycine max]	Glyma12g01080.2
Glyma04g10180	-	0	2	0.01	0.34	5.08746	0.252412	0.377634	-	-	-	gi|218197869|gb|EEC80296.1|/2.37849e-06/hypothetical protein OsI_22314 [Oryza sativa Indica Group]	Glyma04g10180.1
Glyma19g37590	-	0	2	0.01	0.34	5.08746	0.252412	0.377614	-	GO:0008270//zinc ion binding	-	gi|297740067|emb|CBI30249.3|/2.68997e-26/unnamed protein product [Vitis vinifera]	Glyma19g37590.1
Glyma10g05630	-	0	2	0.01	0.34	5.08746	0.252412	0.377595	-	-	-	gi|225439751|ref|XP_002273172.1|/0/PREDICTED: hypothetical protein [Vitis vinifera]	Glyma10g05630.1
Glyma18g10120	-	0	2	0.01	0.34	5.08746	0.252412	0.377576	GO:0005739//mitochondrion	-	-	gi|255638729|gb|ACU19669.1|/8.65094e-137/unknown [Glycine max]	Glyma18g10120.1
Glyma14g24710	-	0	2	0.01	0.34	5.08746	0.252412	0.377557	-	-	-	gi|302141758|emb|CBI18961.3|/9.58209e-134/unnamed protein product [Vitis vinifera]	Glyma14g24710.1
Glyma07g09900	-	0	2	0.01	0.34	5.08746	0.252412	0.377538	-	-	-	gi|18252325|gb|AAL66194.1|AF386512_1/3.52874e-172/cytochrome P450 [Pyrus communis]	Glyma07g09900.1
Glyma04g05110	-	0	2	0.01	0.34	5.08746	0.252412	0.377519	GO:0016023//cytoplasmic membrane-bounded vesicle	-	-	gi|297736353|emb|CBI25076.3|/1.20052e-162/unnamed protein product [Vitis vinifera]	Glyma04g05110.1
Glyma06g21090	-	0	2	0.01	0.34	5.08746	0.252412	0.3775	-	-	-	gi|20138107|sp|Q9M5Q1.1|FUT1_PEA/0/RecName: Full=Galactoside 2-alpha-L-fucosyltransferase; AltName: Full=Xyloglucan alpha-(1,2)-fucosyltransferase; AltName: Full=PsFT1	Glyma06g21090.1
Glyma12g05300	-	0	2	0.01	0.34	5.08746	0.252412	0.377481	-	-	-	gi|255631536|gb|ACU16135.1|/7.83528e-81/unknown [Glycine max]	Glyma12g05300.1
Glyma20g31140	-	0	2	0.01	0.34	5.08746	0.252412	0.377462	GO:0016020//membrane;GO:0016020//membrane	-	-	gi|255645573|gb|ACU23281.1|/1.02904e-115/unknown [Glycine max]	Glyma20g31140.3
Glyma06g11810	-	0	2	0.01	0.34	5.08746	0.252412	0.377442	GO:0016023//cytoplasmic membrane-bounded vesicle	-	-	gi|255647869|gb|ACU24393.1|/2.90924e-154/unknown [Glycine max]	Glyma06g11810.1
Glyma05g03530	-	0	2	0.01	0.34	5.08746	0.252412	0.377423	-	-	-	gi|224071706|ref|XP_002303561.1|/0/predicted protein [Populus trichocarpa]	Glyma05g03530.1
Glyma18g07010	-	0	2	0.01	0.34	5.08746	0.252412	0.377404	-	-	-	gi|255569363|ref|XP_002525649.1|/0/conserved hypothetical protein [Ricinus communis]	Glyma18g07010.1
Glyma10g34380	-	0	2	0.01	0.34	5.08746	0.252412	0.377385	-	-	-	gi|217073440|gb|ACJ85079.1|/0/unknown [Medicago truncatula]	Glyma10g34380.1
Glyma12g31100	-	0	2	0.01	0.34	5.08746	0.252412	0.377366	-	GO:0050126//N-carbamoylputrescine amidase activity;GO:0050126//N-carbamoylputrescine amidase activity	GO:0006596//polyamine biosynthetic process;GO:0006596//polyamine biosynthetic process	gi|255647785|gb|ACU24353.1|/2.23858e-167/unknown [Glycine max]	Glyma12g31100.2
Glyma02g11630	-	0	2	0.01	0.34	5.08746	0.252412	0.377347	-	-	-	gi|18151384|dbj|BAB83692.1|/0/ABA-glucosyltransferase [Vigna angularis]	Glyma02g11630.1
Glyma15g39290	-	0	2	0.01	0.34	5.08746	0.252412	0.377328	-	-	-	gi|84514139|gb|ABC59078.1|/1.70108e-176/cytochrome P450 monooxygenase CYP72A59 [Medicago truncatula]	Glyma15g39290.1
Glyma13g40480	-	0	2	0.01	0.34	5.08746	0.252412	0.377309	-	-	-	gi|255641553|gb|ACU21050.1|/1.48258e-20/unknown [Glycine max]	Glyma13g40480.1
Glyma02g46630	-	0	2	0.01	0.34	5.08746	0.252412	0.37729	-	-	-	gi|255576294|ref|XP_002529040.1|/0/Chromosome-associated kinesin KIF4A, putative [Ricinus communis]	Glyma02g46630.1
Glyma05g15220	ACLL11	0	2	0.01	0.34	5.08746	0.252412	0.377271	-	-	-	gi|224133070|ref|XP_002327954.1|/1.49449e-83/4-coumarate-coa ligase [Populus trichocarpa]	Glyma05g15220.1
Glyma11g06130	-	0	2	0.01	0.34	5.08746	0.252412	0.377251	-	-	-	gi|225469449|ref|XP_002268917.1|/0/PREDICTED: hypothetical protein [Vitis vinifera]	Glyma11g06130.1
Glyma08g41540	-	0	2	0.01	0.34	5.08746	0.252412	0.377232	-	-	-	gi|224062637|ref|XP_002300865.1|/7.96532e-44/predicted protein [Populus trichocarpa]	Glyma08g41540.1
Glyma04g24880	-	0	2	0.01	0.34	5.08746	0.252412	0.377213	-	-	-	gi|147866838|emb|CAN78856.1|/1.10321e-24/hypothetical protein [Vitis vinifera]	Glyma04g24880.1
Glyma09g33790	-	0	2	0.01	0.34	5.08746	0.252412	0.377194	-	-	-	gi|255639879|gb|ACU20232.1|/5.66462e-126/unknown [Glycine max]	Glyma09g33790.1
Glyma16g33970	-	0	2	0.01	0.34	5.08746	0.252412	0.377175	-	-	-	gi|27764543|gb|AAO23073.1|/1.51723e-122/R 13 protein [Glycine max]	Glyma16g33970.1
Glyma10g00760	-	0	2	0.01	0.34	5.08746	0.252412	0.377156	-	-	-	gi|225433213|ref|XP_002281833.1|/2.36024e-98/PREDICTED: hypothetical protein [Vitis vinifera]	Glyma10g00760.1
Glyma14g16740	-	0	2	0.01	0.34	5.08746	0.252412	0.377137	-	-	-	-	Glyma14g16740.1
Glyma11g31660	-	0	2	0.01	0.34	5.08746	0.252412	0.377118	-	-	-	gi|255638297|gb|ACU19461.1|/8.116e-93/unknown [Glycine max]	Glyma11g31660.2
Glyma13g44710	-	0	2	0.01	0.34	5.08746	0.252412	0.377099	-	-	-	gi|225465528|ref|XP_002273263.1|/0/PREDICTED: hypothetical protein [Vitis vinifera]	Glyma13g44710.1
Glyma05g28290	-	0	2	0.01	0.34	5.08746	0.252412	0.37708	-	-	-	gi|84574832|dbj|BAE48657.1|/1.07728e-49/hypothetical salt-inducible protein [Prunus mume]	Glyma05g28290.1
Glyma18g06160	-	0	2	0.01	0.34	5.08746	0.252412	0.377061	-	-	-	gi|255629099|gb|ACU14894.1|/9.38274e-39/unknown [Glycine max]	Glyma18g06160.2
Glyma10g30330	-	0	2	0.01	0.34	5.08746	0.252412	0.377042	-	-	-	gi|224130678|ref|XP_002328349.1|/0/predicted protein [Populus trichocarpa]	Glyma10g30330.1
Glyma09g29840	-	0	2	0.01	0.34	5.08746	0.252412	0.377023	GO:0009536//plastid	-	-	gi|255554312|ref|XP_002518196.1|/0/Beta-amylase, putative [Ricinus communis]	Glyma09g29840.1
Glyma09g01060	-	0	2	0.01	0.34	5.08746	0.252412	0.377003	-	-	-	gi|225444509|ref|XP_002268763.1|/7.57899e-38/PREDICTED: hypothetical protein [Vitis vinifera]	Glyma09g01060.1
Glyma08g39170	-	0	2	0.01	0.34	5.08746	0.252412	0.376984	-	GO:0005515//protein binding	-	gi|225425603|ref|XP_002263313.1|/6.52597e-121/PREDICTED: hypothetical protein [Vitis vinifera]	Glyma08g39170.1
Glyma11g09170	-	0	2	0.01	0.34	5.08746	0.252412	0.376965	-	-	-	gi|225438454|ref|XP_002277336.1|/1.16139e-69/PREDICTED: hypothetical protein isoform 2 [Vitis vinifera]	Glyma11g09170.1
Glyma08g09710	-	0	2	0.01	0.34	5.08746	0.252412	0.376946	-	-	-	gi|255627219|gb|ACU13954.1|/6.53386e-129/unknown [Glycine max]	Glyma08g09710.1
Glyma06g03500	-	0	2	0.01	0.34	5.08746	0.252412	0.376927	-	-	-	gi|225458281|ref|XP_002281422.1|/0/PREDICTED: hypothetical protein [Vitis vinifera]	Glyma06g03500.1
Glyma08g24510	-	0	2	0.01	0.34	5.08746	0.252412	0.376908	GO:0016023//cytoplasmic membrane-bounded vesicle	GO:0004128//cytochrome-b5 reductase activity;GO:0009055//electron carrier activity	GO:0055114//oxidation reduction	gi|217073148|gb|ACJ84933.1|/9.91055e-139/unknown [Medicago truncatula]	Glyma08g24510.1
Glyma11g37870	-	0	2	0.01	0.34	5.08746	0.252412	0.376889	-	-	-	gi|225469800|ref|XP_002262910.1|/2.34019e-62/PREDICTED: hypothetical protein [Vitis vinifera]	Glyma11g37870.1
Glyma05g30860	-	0	2	0.01	0.34	5.08746	0.252412	0.37687	-	-	-	gi|255645847|gb|ACU23414.1|/8.0873e-46/unknown [Glycine max]	Glyma05g30860.1
Glyma10g21360	-	0	2	0.01	0.34	5.08746	0.252412	0.376851	-	GO:0005488//binding	-	gi|300253882|gb|EFJ39001.1|/1.62233e-25/hypothetical protein VOLCADRAFT_72041 [Volvox carteri f. nagariensis]	Glyma10g21360.1
Glyma04g01630	-	0	2	0.01	0.34	5.08746	0.252412	0.376832	-	-	-	gi|255646767|gb|ACU23856.1|/0/unknown [Glycine max]	Glyma04g01630.1
Glyma03g03090	-	0	2	0.01	0.34	5.08746	0.252412	0.376813	-	-	-	gi|255541292|ref|XP_002511710.1|/3.05783e-61/conserved hypothetical protein [Ricinus communis]	Glyma03g03090.1
Glyma13g43660	-	0	2	0.01	0.34	5.08746	0.252412	0.376794	-	-	-	gi|255636397|gb|ACU18537.1|/5.3281e-79/unknown [Glycine max]	Glyma13g43660.1
Glyma04g12500	-	0	2	0.01	0.34	5.08746	0.252412	0.376775	-	-	-	gi|224122232|ref|XP_002330572.1|/0/predicted protein [Populus trichocarpa]	Glyma04g12500.1
Glyma19g44860	-	0	2	0.01	0.34	5.08746	0.252412	0.376756	-	-	-	gi|255648067|gb|ACU24489.1|/0/unknown [Glycine max]	Glyma19g44860.1
Glyma19g35880	-	0	2	0.01	0.34	5.08746	0.252412	0.376737	-	-	-	gi|224088585|ref|XP_002308485.1|/1.44733e-175/predicted protein [Populus trichocarpa]	Glyma19g35880.1
Glyma11g15490	-	0	2	0.01	0.34	5.08746	0.252412	0.376718	GO:0005739//mitochondrion	-	-	gi|223452398|gb|ACM89526.1|/0/protein kinase [Glycine max]	Glyma11g15490.1
Glyma06g10900	-	0	2	0.01	0.34	5.08746	0.252412	0.376699	-	-	-	gi|255644536|gb|ACU22771.1|/0/unknown [Glycine max]	Glyma06g10900.1
Glyma05g27180	-	0	2	0.01	0.34	5.08746	0.252412	0.37668	-	-	-	gi|134142362|gb|ABO61516.1|/3.9673e-45/GAI1 [Glycine max]	Glyma05g27180.1
Glyma03g40620	-	0	2	0.01	0.34	5.08746	0.252412	0.376661	-	-	-	gi|224130678|ref|XP_002328349.1|/0/predicted protein [Populus trichocarpa]	Glyma03g40620.1
Glyma12g07970	-	0	2	0.01	0.34	5.08746	0.252412	0.376642	GO:0009536//plastid;GO:0009536//plastid	-	-	gi|255578749|ref|XP_002530232.1|/0/CCR4-NOT transcription complex subunit, putative [Ricinus communis]	Glyma12g07970.1
Glyma09g03460	-	0	2	0.01	0.34	5.08746	0.252412	0.376623	-	-	-	gi|217074538|gb|ACJ85629.1|/0/unknown [Medicago truncatula]	Glyma09g03460.1
Glyma08g38840	-	0	2	0.01	0.34	5.08746	0.252412	0.376604	GO:0016020//membrane	-	-	gi|24079961|gb|AAN46087.1|/0/phosphate transporter PHT2-1 [Medicago truncatula]	Glyma08g38840.1
Glyma04g34900	-	0	2	0.01	0.34	5.08746	0.252412	0.376585	-	-	-	gi|224121634|ref|XP_002318632.1|/1.56859e-54/predicted protein [Populus trichocarpa]	Glyma04g34900.1
Glyma04g17330	-	0	2	0.01	0.34	5.08746	0.252412	0.376566	-	-	-	gi|224057262|ref|XP_002299199.1|/7.71282e-44/predicted protein [Populus trichocarpa]	Glyma04g17330.1
Glyma11g03100	-	0	2	0.01	0.34	5.08746	0.252412	0.376547	GO:0009536//plastid;GO:0016020//membrane	-	-	gi|255646378|gb|ACU23668.1|/1.15859e-171/unknown [Glycine max]	Glyma11g03100.1
Glyma13g23820	-	0	2	0.01	0.34	5.08746	0.252412	0.376528	-	-	-	gi|255641901|gb|ACU21219.1|/4.80714e-92/unknown [Glycine max]	Glyma13g23820.1
Glyma19g40590	-	0	2	0.01	0.34	5.08746	0.252412	0.376509	-	-	-	gi|225437616|ref|XP_002271508.1|/3.53947e-160/PREDICTED: hypothetical protein [Vitis vinifera]	Glyma19g40590.1
Glyma19g29120	-	0	2	0.01	0.34	5.08746	0.252412	0.37649	-	-	-	gi|255637193|gb|ACU18927.1|/2.1314e-63/unknown [Glycine max]	Glyma19g29120.1
Glyma19g43070	-	0	2	0.01	0.34	5.08746	0.252412	0.37647	-	-	-	gi|225451197|ref|XP_002271491.1|/0/PREDICTED: hypothetical protein [Vitis vinifera]	Glyma19g43070.1
Glyma12g06260	-	0	2	0.01	0.34	5.08746	0.252412	0.376451	GO:0005739//mitochondrion	-	-	gi|225434780|ref|XP_002281924.1|/9.59467e-93/PREDICTED: hypothetical protein [Vitis vinifera]	Glyma12g06260.1
Glyma04g32400	-	0	2	0.01	0.34	5.08746	0.252412	0.376432	-	-	-	gi|224130166|ref|XP_002328670.1|/8.29015e-17/predicted protein [Populus trichocarpa]	Glyma04g32400.1
Glyma08g17460	-	0	2	0.01	0.34	5.08746	0.252412	0.376413	GO:0009536//plastid;GO:0009536//plastid;GO:0009536//plastid	-	-	gi|50725024|dbj|BAD32828.1|/4.5503e-156/hypothetical protein [Lotus japonicus]	Glyma08g17460.2
Glyma06g17630	-	0	2	0.01	0.34	5.08746	0.252412	0.376394	-	-	-	gi|255644786|gb|ACU22895.1|/2.75684e-16/unknown [Glycine max]	Glyma06g17630.1
Glyma04g36500	-	0	2	0.01	0.34	5.08746	0.252412	0.376375	-	GO:0005515//protein binding	-	gi|84468352|dbj|BAE71259.1|/4.13026e-108/hypothetical protein [Trifolium pratense]	Glyma04g36500.1
Glyma19g31100	-	0	2	0.01	0.34	5.08746	0.252412	0.376356	-	-	-	gi|255626387|gb|ACU13538.1|/7.57127e-85/unknown [Glycine max]	Glyma19g31100.1
Glyma17g06480	-	0	2	0.01	0.34	5.08746	0.252412	0.376337	-	-	-	gi|224140139|ref|XP_002323442.1|/2.03913e-143/predicted protein [Populus trichocarpa]	Glyma17g06480.1
Glyma15g24760	-	0	2	0.01	0.34	5.08746	0.252412	0.376318	-	-	-	gi|225469744|ref|XP_002271976.1|/4.28779e-141/PREDICTED: hypothetical protein [Vitis vinifera]	Glyma15g24760.1
Glyma05g31280	-	0	2	0.01	0.34	5.08746	0.252412	0.376299	-	-	-	gi|225439010|ref|XP_002262625.1|/0/PREDICTED: hypothetical protein [Vitis vinifera]	Glyma05g31280.2
Glyma09g36030	-	0	2	0.01	0.34	5.08746	0.252412	0.37628	-	GO:0005515//protein binding	-	gi|224106161|ref|XP_002314065.1|/3.26502e-113/predicted protein [Populus trichocarpa]	Glyma09g36030.1
Glyma05g30550	-	0	2	0.01	0.34	5.08746	0.252412	0.376262	-	-	-	-	Glyma05g30550.1
Glyma19g02300	-	0	2	0.01	0.34	5.08746	0.252412	0.376243	-	-	-	gi|297735741|emb|CBI18428.3|/2.69157e-32/unnamed protein product [Vitis vinifera]	Glyma19g02300.1
Glyma18g09090	-	0	2	0.01	0.34	5.08746	0.252412	0.376224	-	-	-	gi|255576302|ref|XP_002529044.1|/0/Heterogeneous nuclear ribonucleoprotein 27C, putative [Ricinus communis]	Glyma18g09090.1
Glyma20g34550	-	0	2	0.01	0.34	5.08746	0.252412	0.376205	-	-	-	gi|147774320|emb|CAN61410.1|/2.86808e-22/hypothetical protein [Vitis vinifera]	Glyma20g34550.1
Glyma09g41180	-	0	2	0.01	0.34	5.08746	0.252412	0.376186	-	-	-	gi|224139358|ref|XP_002323073.1|/4.77561e-52/predicted protein [Populus trichocarpa]	Glyma09g41180.1
Glyma16g01720	-	0	2	0.01	0.34	5.08746	0.252412	0.376167	-	-	-	gi|12006354|gb|AAG44839.1|AF280812_1/1.52961e-86/putative Hs1pro-1-like receptor [Glycine max]	Glyma16g01720.1
Glyma05g33390	-	0	2	0.01	0.34	5.08746	0.252412	0.376148	-	-	-	gi|255627899|gb|ACU14294.1|/1.70488e-68/unknown [Glycine max]	Glyma05g33390.1
Glyma19g28750	-	0	2	0.01	0.34	5.08746	0.252412	0.376129	-	-	-	-	Glyma19g28750.1
Glyma04g15420	-	0	2	0.01	0.34	5.08746	0.252412	0.37611	-	-	-	gi|225463821|ref|XP_002269330.1|/7.73296e-31/PREDICTED: hypothetical protein [Vitis vinifera]	Glyma04g15420.1
Glyma10g29670	-	0	2	0.01	0.34	5.08746	0.252412	0.376091	-	-	-	gi|28558787|gb|AAO45758.1|/1.32304e-09/Ctp [Cucumis melo]	Glyma10g29670.1
Glyma14g03950	-	0	2	0.01	0.34	5.08746	0.252412	0.376072	GO:0016023//cytoplasmic membrane-bounded vesicle	-	GO:0016192//vesicle-mediated transport	gi|255626891|gb|ACU13790.1|/1.51639e-60/unknown [Glycine max]	Glyma14g03950.1
Glyma15g11130	-	0	2	0.01	0.34	5.08746	0.252412	0.376053	-	-	-	gi|225432536|ref|XP_002277678.1|/5.62862e-66/PREDICTED: hypothetical protein [Vitis vinifera]	Glyma15g11130.1
Glyma19g28050	-	0	2	0.01	0.34	5.08746	0.252412	0.376034	-	-	-	gi|224088551|ref|XP_002308470.1|/1.02664e-19/ABC transporter family, retinal flippase subfamily [Populus trichocarpa]	Glyma19g28050.1
Glyma09g11840	-	0	2	0.01	0.34	5.08746	0.252412	0.376015	GO:0009536//plastid	-	-	gi|255587734|ref|XP_002534376.1|/8.02509e-149/conserved hypothetical protein [Ricinus communis]	Glyma09g11840.1
Glyma03g01060	-	0	2	0.01	0.34	5.08746	0.252412	0.375996	GO:0016020//membrane;GO:0009536//plastid	GO:0005215//transporter activity	GO:0006810//transport	gi|255541620|ref|XP_002511874.1|/0/Sialin, putative [Ricinus communis]	Glyma03g01060.1
Glyma15g07070	-	0	2	0.01	0.34	5.08746	0.252412	0.375977	-	-	-	gi|224122858|ref|XP_002330381.1|/0/predicted protein [Populus trichocarpa]	Glyma15g07070.1
Glyma04g38710	-	0	2	0.01	0.34	5.08746	0.252412	0.375958	GO:0016020//membrane	GO:0005275//amine transmembrane transporter activity	-	gi|296082588|emb|CBI21593.3|/0/unnamed protein product [Vitis vinifera]	Glyma04g38710.1
Glyma01g29030	-	0	2	0.01	0.34	5.08746	0.252412	0.375939	-	-	-	gi|223452508|gb|ACM89581.1|/5.18676e-157/disease resistance protein [Glycine max]	Glyma01g29030.1
Glyma08g25780	-	0	2	0.01	0.34	5.08746	0.252412	0.37592	-	-	-	gi|297736134|emb|CBI24172.3|/0/unnamed protein product [Vitis vinifera]	Glyma08g25780.1
Glyma08g46470	-	0	2	0.01	0.34	5.08746	0.252412	0.375901	-	-	-	-	Glyma08g46470.1
Glyma17g35020	-	0	2	0.01	0.34	5.08746	0.252412	0.375882	-	-	-	gi|224092242|ref|XP_002309524.1|/5.25485e-57/predicted protein [Populus trichocarpa]	Glyma17g35020.1
Glyma16g33330	-	0	2	0.01	0.34	5.08746	0.252412	0.375863	-	-	-	gi|82697933|gb|ABB89001.1|/1.93858e-123/CXE carboxylesterase [Malus pumila]	Glyma16g33330.1
Glyma02g01270	-	0	2	0.01	0.34	5.08746	0.252412	0.375844	-	-	-	gi|225437663|ref|XP_002279193.1|/0/PREDICTED: hypothetical protein [Vitis vinifera]	Glyma02g01270.1
Glyma15g41980	-	0	2	0.01	0.34	5.08746	0.252412	0.375825	GO:0005739//mitochondrion	-	-	gi|225426815|ref|XP_002276531.1|/0/PREDICTED: hypothetical protein [Vitis vinifera]	Glyma15g41980.1
Glyma10g40570	-	0	2	0.01	0.34	5.08746	0.252412	0.375806	-	-	-	gi|224105657|ref|XP_002313890.1|/0/predicted protein [Populus trichocarpa]	Glyma10g40570.1
Glyma08g45680	-	0	2	0.01	0.34	5.08746	0.252412	0.375787	-	-	-	gi|124360619|gb|ABD33394.2|/1.49133e-43/FAR1; Polynucleotidyl transferase, Ribonuclease H fold [Medicago truncatula]	Glyma08g45680.1
Glyma13g06540	-	0	2	0.01	0.34	5.08746	0.252412	0.375768	-	-	-	gi|255637099|gb|ACU18881.1|/9.73714e-56/unknown [Glycine max]	Glyma13g06540.1
Glyma03g35810	-	0	2	0.01	0.34	5.08746	0.252412	0.37575	-	-	-	gi|224091913|ref|XP_002309397.1|/1.81894e-43/predicted protein [Populus trichocarpa]	Glyma03g35810.1
Glyma09g11460	-	0	2	0.01	0.34	5.08746	0.252412	0.375731	GO:0016020//membrane;GO:0009536//plastid	-	GO:0015979//photosynthesis	gi|255631458|gb|ACU16096.1|/3.8966e-60/unknown [Glycine max]	Glyma09g11460.1
Glyma17g04620	-	0	2	0.01	0.34	5.08746	0.252412	0.375712	-	-	-	gi|225437787|ref|XP_002273987.1|/0/PREDICTED: hypothetical protein [Vitis vinifera]	Glyma17g04620.1
Glyma17g12380	-	0	2	0.01	0.34	5.08746	0.252412	0.375693	-	-	-	gi|255629754|gb|ACU15226.1|/9.39183e-90/unknown [Glycine max]	Glyma17g12380.1
Glyma06g14970	-	0	2	0.01	0.34	5.08746	0.252412	0.375674	GO:0016020//membrane;GO:0016020//membrane	-	-	gi|297848964|ref|XP_002892363.1|/2.22073e-129/hypothetical protein ARALYDRAFT_470711 [Arabidopsis lyrata subsp. lyrata]	Glyma06g14970.2
Glyma13g08780	-	0	2	0.01	0.34	5.08746	0.252412	0.375655	-	-	-	gi|147838709|emb|CAN76202.1|/8.25421e-23/hypothetical protein [Vitis vinifera]	Glyma13g08780.1
Glyma10g41620	-	0	2	0.01	0.34	5.08746	0.252412	0.375636	-	-	-	gi|255570663|ref|XP_002526286.1|/0/nucleotide binding protein, putative [Ricinus communis]	Glyma10g41620.1
Glyma08g16290	-	0	2	0.01	0.34	5.08746	0.252412	0.375617	-	-	-	-	Glyma08g16290.1
Glyma01g03470	-	0	2	0.01	0.34	5.08746	0.252412	0.375598	-	-	-	gi|730097|sp|Q02918.1|NO36A_SOYBN/4.85739e-48/RecName: Full=Early nodulin-36A; Short=N-36A	Glyma01g03470.1
Glyma20g28280	-	0	2	0.01	0.34	5.08746	0.252412	0.375579	-	-	-	-	Glyma20g28280.1
Glyma18g49000	-	0	2	0.01	0.34	5.08746	0.252412	0.37556	-	-	-	gi|124359918|gb|ABN07938.1|/0/Histidine acid phosphatase [Medicago truncatula]	Glyma18g49000.1
Glyma02g44120	-	0	2	0.01	0.34	5.08746	0.252412	0.375541	-	-	-	gi|225436041|ref|XP_002271256.1|/5.75951e-88/PREDICTED: hypothetical protein [Vitis vinifera]	Glyma02g44120.1
Glyma10g37100	-	0	2	0.01	0.34	5.08746	0.252412	0.375522	-	-	-	gi|255637493|gb|ACU19073.1|/4.92917e-77/unknown [Glycine max]	Glyma10g37100.1
Glyma15g23610	-	0	2	0.01	0.34	5.08746	0.252412	0.375504	-	-	-	gi|255626195|gb|ACU13442.1|/9.37593e-33/unknown [Glycine max]	Glyma15g23610.1
Glyma07g15780	F24B9.31|F24B9_31|POL-LIKE 5	0	2	0.01	0.34	5.08746	0.252412	0.375485	-	-	-	gi|18390789|ref|NP_563791.1|/7.09748e-130/PLL5; catalytic/ protein serine/threonine phosphatase [Arabidopsis thaliana]	Glyma07g15780.1
Glyma07g35130	-	0	2	0.01	0.34	5.08746	0.252412	0.375466	-	-	-	-	Glyma07g35130.1
Glyma14g04930	-	0	2	0.01	0.34	5.08746	0.252412	0.375447	-	-	-	gi|224102947|ref|XP_002312865.1|/0/condensin complex components subunit [Populus trichocarpa]	Glyma14g04930.1
Glyma01g05950	-	0	2	0.01	0.34	5.08746	0.252412	0.375428	-	-	-	gi|224123854|ref|XP_002330225.1|/3.92456e-44/predicted protein [Populus trichocarpa]	Glyma01g05950.1
Glyma12g04480	-	0	2	0.01	0.34	5.08746	0.252412	0.375409	-	GO:0004146//dihydrofolate reductase activity;GO:0004799//thymidylate synthase activity	GO:0006730//one-carbon metabolic process;GO:0055114//oxidation reduction;GO:0006545//glycine biosynthetic process;GO:0006231//dTMP biosynthetic process	gi|164564740|dbj|BAF98221.1|/0/CM0216.390.nc [Lotus japonicus]	Glyma12g04480.1
Glyma06g08090	-	0	2	0.01	0.34	5.08746	0.252412	0.37539	-	-	-	-	Glyma06g08090.1
Glyma16g05730	-	0	2	0.01	0.34	5.08746	0.252412	0.375371	-	-	-	gi|225451521|ref|XP_002272852.1|/6.48021e-53/PREDICTED: hypothetical protein [Vitis vinifera]	Glyma16g05730.1
Glyma12g09730	-	0	2	0.01	0.34	5.08746	0.252412	0.375352	-	-	-	gi|255639429|gb|ACU20009.1|/4.36546e-66/unknown [Glycine max]	Glyma12g09730.2
Glyma02g12490	-	0	2	0.01	0.34	5.08746	0.252412	0.375333	-	-	-	gi|151934159|gb|ABS18417.1|/3.12161e-159/WRKY9 [Glycine max]	Glyma02g12490.1
Glyma18g05060	-	0	2	0.01	0.34	5.08746	0.252412	0.375315	-	GO:0005515//protein binding	-	gi|255647809|gb|ACU24364.1|/3.49463e-96/unknown [Glycine max]	Glyma18g05060.1
Glyma03g05800	-	0	2	0.01	0.34	5.08746	0.252412	0.375296	-	-	-	gi|296088015|emb|CBI35298.3|/2.79081e-27/unnamed protein product [Vitis vinifera]	Glyma03g05800.1
Glyma15g37290	-	0	2	0.01	0.34	5.08746	0.252412	0.375277	-	GO:0000166//nucleotide binding	-	gi|27463527|gb|AAO15846.1|/0/resistance protein KR4 [Glycine max]	Glyma15g37290.1
Glyma17g11960	-	0	2	0.01	0.34	5.08746	0.252412	0.375258	-	-	-	gi|224144141|ref|XP_002325200.1|/5.33592e-77/predicted protein [Populus trichocarpa]	Glyma17g11960.1
Glyma07g03000	-	0	2	0.01	0.34	5.08746	0.252412	0.375239	-	-	-	gi|225464291|ref|XP_002264817.1|/1.26287e-56/PREDICTED: hypothetical protein [Vitis vinifera]	Glyma07g03000.1
Glyma03g25620	-	0	2	0.01	0.34	5.08746	0.252412	0.37522	-	-	-	-	Glyma03g25620.1
Glyma06g42170	-	0	2	0.01	0.34	5.08746	0.252412	0.375201	-	-	-	gi|124360604|gb|ABN08603.1|/0/Tyrosinase [Medicago truncatula]	Glyma06g42170.1
Glyma10g01460	-	0	2	0.01	0.34	5.08746	0.252412	0.375182	-	-	-	-	Glyma10g01460.1
Glyma03g42130	-	0	2	0.01	0.34	5.08746	0.252412	0.375163	-	-	-	gi|229609825|gb|ACQ83528.1|/0/CBL-interacting protein kinase 12 [Vitis vinifera]	Glyma03g42130.1
Glyma09g25250	-	0	2	0.01	0.34	5.08746	0.252412	0.375145	GO:0005739//mitochondrion	GO:0004252//serine-type endopeptidase activity	-	gi|302143856|emb|CBI22717.3|/0/unnamed protein product [Vitis vinifera]	Glyma09g25250.1
Glyma06g34980	-	0	2	0.01	0.34	5.08746	0.252412	0.375126	-	-	-	gi|300164997|gb|EFJ31605.1|/6.3788e-10/hypothetical protein SELMODRAFT_168868 [Selaginella moellendorffii]	Glyma06g34980.1
Glyma12g37130	-	0	2	0.01	0.34	5.08746	0.252412	0.375107	-	-	-	gi|255637312|gb|ACU18986.1|/0/unknown [Glycine max]	Glyma12g37130.2
Glyma08g20790	-	0	2	0.01	0.34	5.08746	0.252412	0.375088	-	-	-	gi|297831496|ref|XP_002883630.1|/1.91566e-12/hypothetical protein ARALYDRAFT_480072 [Arabidopsis lyrata subsp. lyrata]	Glyma08g20790.1
Glyma15g18620	-	0	2	0.01	0.34	5.08746	0.252412	0.375069	-	-	-	gi|225444877|ref|XP_002281464.1|/4.01834e-32/PREDICTED: hypothetical protein [Vitis vinifera]	Glyma15g18620.1
Glyma01g44750	-	0	2	0.01	0.34	5.08746	0.252412	0.37505	-	-	-	gi|225432702|ref|XP_002282737.1|/3.66697e-38/PREDICTED: hypothetical protein [Vitis vinifera]	Glyma01g44750.1
Glyma04g12100	-	0	2	0.01	0.34	5.08746	0.252412	0.375031	-	-	-	gi|297850656|ref|XP_002893209.1|/0/hypothetical protein ARALYDRAFT_889705 [Arabidopsis lyrata subsp. lyrata]	Glyma04g12100.1
Glyma01g24420	-	0	2	0.01	0.34	5.08746	0.252412	0.375012	-	-	-	gi|296083170|emb|CBI22806.3|/3.79695e-29/unnamed protein product [Vitis vinifera]	Glyma01g24420.1
Glyma08g07420	Conserved peptide upstream open reading frame 37	0	2	0.01	0.34	5.08746	0.252412	0.374994	-	-	-	gi|186530845|ref|NP_001119403.1|/1.43528e-15/CPuORF37 (Conserved peptide upstream open reading frame 37) [Arabidopsis thaliana]	Glyma08g07420.1
Glyma19g06130	-	0	2	0.01	0.34	5.08746	0.252412	0.374975	-	-	-	gi|296087301|emb|CBI33675.3|/3.25727e-132/unnamed protein product [Vitis vinifera]	Glyma19g06130.2
Glyma01g26570	-	0	2	0.01	0.34	5.08746	0.252412	0.374956	-	-	-	gi|255631370|gb|ACU16052.1|/7.00763e-65/unknown [Glycine max]	Glyma01g26570.1
Glyma18g45100	-	0	2	0.01	0.34	5.08746	0.252412	0.374937	-	-	-	gi|225439074|ref|XP_002264843.1|/0/PREDICTED: hypothetical protein [Vitis vinifera]	Glyma18g45100.1
Glyma11g05130	-	0	2	0.01	0.34	5.08746	0.252412	0.374918	-	-	-	gi|255568603|ref|XP_002525275.1|/0/cyclophilin-10, putative [Ricinus communis]	Glyma11g05130.1
Glyma04g06670	-	0	2	0.01	0.34	5.08746	0.252412	0.374899	-	-	-	gi|255629247|gb|ACU14968.1|/2.66105e-104/unknown [Glycine max]	Glyma04g06670.1
Glyma13g38930	-	0	2	0.01	0.34	5.08746	0.252412	0.37488	GO:0043231//intracellular membrane-bounded organelle	-	-	gi|87240323|gb|ABD32181.1|/0/Helix-loop-helix DNA-binding [Medicago truncatula]	Glyma13g38930.1
Glyma07g37830	-	0	2	0.01	0.34	5.08746	0.252412	0.374862	-	-	-	gi|147823266|emb|CAN77550.1|/8.8392e-11/hypothetical protein [Vitis vinifera]	Glyma07g37830.1
Glyma03g27660	-	0	2	0.01	0.34	5.08746	0.252412	0.374843	-	-	-	gi|6730969|dbj|BAA89815.1|/0/beta-amyrin synthase [Glycyrrhiza glabra]	Glyma03g27660.1
Glyma13g17540	-	0	2	0.01	0.34	5.08746	0.252412	0.374824	-	-	-	gi|255550289|ref|XP_002516195.1|/2.12819e-26/Pectinmethylesterase inhibitor 2 precursor, putative [Ricinus communis]	Glyma13g17540.1
Glyma06g17790	-	0	2	0.01	0.34	5.08746	0.252412	0.374805	-	-	-	gi|164453118|gb|ABY57318.1|/0/acetolactate synthase [Medicago truncatula]	Glyma06g17790.1
Glyma08g25900	-	0	2	0.01	0.34	5.08746	0.252412	0.374786	-	-	-	gi|297736139|emb|CBI24177.3|/1.69319e-57/unnamed protein product [Vitis vinifera]	Glyma08g25900.1
Glyma03g01690	-	0	2	0.01	0.34	5.08746	0.252412	0.374767	GO:0009536//plastid	-	-	gi|225433316|ref|XP_002282504.1|/0/PREDICTED: hypothetical protein [Vitis vinifera]	Glyma03g01690.1
Glyma09g29120	-	0	2	0.01	0.34	5.08746	0.252412	0.374749	-	-	-	gi|225454585|ref|XP_002267629.1|/1.16507e-101/PREDICTED: hypothetical protein [Vitis vinifera]	Glyma09g29120.1
Glyma07g31180	-	0	2	0.01	0.34	5.08746	0.252412	0.37473	-	-	-	gi|225468256|ref|XP_002267495.1|/0/PREDICTED: hypothetical protein isoform 3 [Vitis vinifera]	Glyma07g31180.1
Glyma16g06790	-	0	2	0.01	0.34	5.08746	0.252412	0.374711	-	-	-	-	Glyma16g06790.1
Glyma03g27110	-	0	2	0.01	0.34	5.08746	0.252412	0.374692	-	-	-	gi|224136326|ref|XP_002326833.1|/0/predicted protein [Populus trichocarpa]	Glyma03g27110.1
Glyma19g02400	-	0	2	0.01	0.34	5.08746	0.252412	0.374673	GO:0016023//cytoplasmic membrane-bounded vesicle	-	-	gi|225452708|ref|XP_002277137.1|/0/PREDICTED: hypothetical protein [Vitis vinifera]	Glyma19g02400.1
Glyma10g38460	-	0	2	0.01	0.34	5.08746	0.252412	0.374654	-	GO:0016740//transferase activity	-	gi|224136890|ref|XP_002322441.1|/2.79927e-144/predicted protein [Populus trichocarpa]	Glyma10g38460.1
Glyma12g08350	-	0	2	0.01	0.34	5.08746	0.252412	0.374636	-	-	-	gi|297739370|emb|CBI29360.3|/9.40054e-55/unnamed protein product [Vitis vinifera]	Glyma12g08350.1
Glyma18g37720	-	0	2	0.01	0.34	5.08746	0.252412	0.374617	-	-	-	gi|255645410|gb|ACU23201.1|/2.64715e-26/unknown [Glycine max]	Glyma18g37720.1
Glyma10g04890	-	0	2	0.01	0.34	5.08746	0.252412	0.374598	-	-	-	gi|297744279|emb|CBI37249.3|/7.8479e-83/unnamed protein product [Vitis vinifera]	Glyma10g04890.1
Glyma09g04430	-	0	2	0.01	0.34	5.08746	0.252412	0.374579	-	-	GO:0006606//protein import into nucleus	gi|225431871|ref|XP_002275593.1|/0/PREDICTED: hypothetical protein [Vitis vinifera]	Glyma09g04430.1
Glyma04g38620	-	0	2	0.01	0.34	5.08746	0.252412	0.37456	-	-	-	gi|225468733|ref|XP_002273769.1|/4.98805e-94/PREDICTED: hypothetical protein [Vitis vinifera]	Glyma04g38620.2
Glyma01g40800	-	0	2	0.01	0.34	5.08746	0.252412	0.374542	-	-	-	gi|297742114|emb|CBI33901.3|/1.37549e-45/unnamed protein product [Vitis vinifera]	Glyma01g40800.1
Glyma09g01700	-	0	2	0.01	0.34	5.08746	0.252412	0.374523	-	-	-	gi|124359430|gb|ABN05881.1|/0/HEAT [Medicago truncatula]	Glyma09g01700.1
Glyma04g03830	-	0	2	0.01	0.34	5.08746	0.252412	0.374504	-	-	-	gi|224103499|ref|XP_002313080.1|/2.17767e-137/predicted protein [Populus trichocarpa]	Glyma04g03830.1
Glyma13g20860	-	0	2	0.01	0.34	5.08746	0.252412	0.374485	-	-	-	gi|255556864|ref|XP_002519465.1|/0/conserved hypothetical protein [Ricinus communis]	Glyma13g20860.1
Glyma16g33520	-	0	2	0.01	0.34	5.08746	0.252412	0.374466	GO:0008287//protein serine/threonine phosphatase complex;GO:0009536//plastid	GO:0004722//protein serine/threonine phosphatase activity	GO:0006470//protein amino acid dephosphorylation	gi|297737192|emb|CBI26393.3|/1.83988e-156/unnamed protein product [Vitis vinifera]	Glyma16g33520.1
Glyma08g18150	-	0	2	0.01	0.34	5.08746	0.252412	0.374447	-	-	-	gi|255544694|ref|XP_002513408.1|/1.78756e-50/conserved hypothetical protein [Ricinus communis]	Glyma08g18150.1
Glyma14g24940	-	0	2	0.01	0.34	5.08746	0.252412	0.374429	-	-	-	gi|255626545|gb|ACU13617.1|/1.01683e-66/unknown [Glycine max]	Glyma14g24940.1
Glyma04g10560	-	0	2	0.01	0.34	5.08746	0.252412	0.37441	-	-	-	gi|302142015|emb|CBI19218.3|/0/unnamed protein product [Vitis vinifera]	Glyma04g10560.1
Glyma19g10170	-	0	2	0.01	0.34	5.08746	0.252412	0.374391	GO:0009536//plastid	-	-	gi|255626475|gb|ACU13582.1|/2.06641e-53/unknown [Glycine max]	Glyma19g10170.1
Glyma07g20080	-	0	2	0.01	0.34	5.08746	0.252412	0.374372	-	GO:0046872//metal ion binding	-	gi|255641942|gb|ACU21239.1|/4.9029e-158/unknown [Glycine max]	Glyma07g20080.1
Glyma06g01080	-	0	2	0.01	0.34	5.08746	0.252412	0.374353	-	-	-	gi|255640143|gb|ACU20362.1|/3.96961e-142/unknown [Glycine max]	Glyma06g01080.1
Glyma12g31010	-	0	2	0.01	0.34	5.08746	0.252412	0.374335	-	-	-	gi|255626361|gb|ACU13525.1|/1.08303e-50/unknown [Glycine max]	Glyma12g31010.1
Glyma15g16570	-	0	2	0.01	0.34	5.08746	0.252412	0.374316	GO:0005634//nucleus	GO:0003677//DNA binding;GO:0005524//ATP binding	GO:0006270//DNA-dependent DNA replication initiation	gi|68236762|gb|AAN73052.2|/0/mini-chromosome maintenance protein MCM6 [Pisum sativum]	Glyma15g16570.1
Glyma03g33350	-	0	2	0.01	0.34	5.08746	0.252412	0.374297	-	-	-	gi|284433794|gb|ADB85103.1|/4.10049e-28/glutathione S-transferase omega [Jatropha curcas]	Glyma03g33350.1
Glyma08g18580	-	0	2	0.01	0.34	5.08746	0.252412	0.374278	-	-	-	gi|13627554|sp|P57997.1|IF2C_PHAVU/0/RecName: Full=Translation initiation factor IF-2, chloroplastic; AltName: Full=PvIF2cp; Flags: Precursor	Glyma08g18580.1
Glyma13g25480	-	0	2	0.01	0.34	5.08746	0.252412	0.37426	-	-	-	gi|255564800|ref|XP_002523394.1|/1.84349e-116/conserved hypothetical protein [Ricinus communis]	Glyma13g25480.1
Glyma11g13080	-	0	2	0.01	0.34	5.08746	0.252412	0.374241	-	-	-	-	Glyma11g13080.1
Glyma16g22260	-	0	2	0.01	0.34	5.08746	0.252412	0.374222	-	-	-	gi|224090017|ref|XP_002308907.1|/0/predicted protein [Populus trichocarpa]	Glyma16g22260.1
Glyma02g16560	-	0	2	0.01	0.34	5.08746	0.252412	0.374203	-	-	-	gi|255639843|gb|ACU20214.1|/5.21721e-155/unknown [Glycine max]	Glyma02g16560.1
Glyma07g31720	-	0	2	0.01	0.34	5.08746	0.252412	0.374184	-	-	-	gi|225441274|ref|XP_002267789.1|/1.52758e-148/PREDICTED: hypothetical protein [Vitis vinifera]	Glyma07g31720.1
Glyma06g11250	-	0	2	0.01	0.34	5.08746	0.252412	0.374166	-	-	-	gi|224082194|ref|XP_002306598.1|/3.82779e-102/predicted protein [Populus trichocarpa]	Glyma06g11250.1
Glyma15g40110	-	0	2	0.01	0.34	5.08746	0.252412	0.374147	-	-	-	gi|2506277|sp|P08927.2|RUBB_PEA/0/RecName: Full=RuBisCO large subunit-binding protein subunit beta, chloroplastic; AltName: Full=60 kDa chaperonin subunit beta; AltName: Full=CPN-60 beta; Flags: Precursor	Glyma15g40110.1
Glyma08g22660	-	0	2	0.01	0.34	5.08746	0.252412	0.374128	-	-	-	gi|255646978|gb|ACU23958.1|/1.14349e-114/unknown [Glycine max]	Glyma08g22660.1
Glyma18g00560	-	0	2	0.01	0.34	5.08746	0.252412	0.374109	GO:0016023//cytoplasmic membrane-bounded vesicle	-	-	gi|255583521|ref|XP_002532518.1|/5.23667e-179/Xyloglucan galactosyltransferase KATAMARI1, putative [Ricinus communis]	Glyma18g00560.1
Glyma01g34950	-	0	2	0.01	0.34	5.08746	0.252412	0.374091	-	-	-	gi|224139712|ref|XP_002323240.1|/4.70991e-31/predicted protein [Populus trichocarpa]	Glyma01g34950.1
Glyma10g38200	-	0	2	0.01	0.34	5.08746	0.252412	0.374072	-	-	-	gi|224134759|ref|XP_002321899.1|/1.67142e-78/predicted protein [Populus trichocarpa]	Glyma10g38200.1
Glyma01g45530	-	0	2	0.01	0.34	5.08746	0.252412	0.374053	GO:0005739//mitochondrion	-	-	gi|225428918|ref|XP_002282614.1|/1.51844e-142/PREDICTED: hypothetical protein [Vitis vinifera]	Glyma01g45530.1
Glyma13g01150	-	0	2	0.01	0.34	5.08746	0.252412	0.374034	GO:0048046//apoplast;GO:0005618//cell wall	GO:0004553//hydrolase activity, hydrolyzing O-glycosyl compounds;GO:0016762//xyloglucan:xyloglucosyl transferase activity	GO:0006073//cellular glucan metabolic process	gi|255645827|gb|ACU23404.1|/3.04028e-146/unknown [Glycine max]	Glyma13g01150.1
Glyma20g04640	-	0	2	0.01	0.34	5.08746	0.252412	0.374015	-	GO:0005515//protein binding	-	gi|255550026|ref|XP_002516064.1|/3.88055e-118/Serine/threonine-protein kinase PBS1, putative [Ricinus communis]	Glyma20g04640.1
Glyma03g21700	-	0	2	0.01	0.34	5.08746	0.252412	0.373997	-	-	-	gi|297745044|emb|CBI38636.3|/1.07437e-08/unnamed protein product [Vitis vinifera]	Glyma03g21700.1
Glyma08g09270	-	0	2	0.01	0.34	5.08746	0.252412	0.373978	-	-	-	gi|225461945|ref|XP_002268896.1|/0/PREDICTED: similar to E3 ubiquitin-protein ligase UPL1 [Vitis vinifera]	Glyma08g09270.1
Glyma07g14120	-	0	2	0.01	0.34	5.08746	0.252412	0.373959	-	-	-	gi|302143621|emb|CBI22374.3|/2.01008e-106/unnamed protein product [Vitis vinifera]	Glyma07g14120.1
Glyma11g01480	-	0	2	0.01	0.34	5.08746	0.252412	0.37394	-	-	-	gi|225426468|ref|XP_002270850.1|/0/PREDICTED: hypothetical protein [Vitis vinifera]	Glyma11g01480.1
Glyma20g39360	-	0	2	0.01	0.34	5.08746	0.252412	0.373922	-	-	-	gi|255547616|ref|XP_002514865.1|/3.99317e-80/protein binding protein, putative [Ricinus communis]	Glyma20g39360.1
Glyma17g30950	-	0	2	0.01	0.34	5.08746	0.252412	0.373903	GO:0016023//cytoplasmic membrane-bounded vesicle	-	-	gi|255633214|gb|ACU16963.1|/6.16556e-59/unknown [Glycine max]	Glyma17g30950.1
Glyma11g14360	-	0	2	0.01	0.34	5.08746	0.252412	0.373884	GO:0005886//plasma membrane	GO:0005525//GTP binding	GO:0015031//protein transport;GO:0007264//small GTPase mediated signal transduction	gi|255647659|gb|ACU24291.1|/9.06944e-118/unknown [Glycine max]	Glyma11g14360.1
Glyma17g15260	-	0	2	0.01	0.34	5.08746	0.252412	0.373865	GO:0005739//mitochondrion	-	-	gi|296083497|emb|CBI23466.3|/0/unnamed protein product [Vitis vinifera]	Glyma17g15260.1
Glyma07g19480	-	0	2	0.01	0.34	5.08746	0.252412	0.373847	-	GO:0005515//protein binding	-	gi|225462998|ref|XP_002264530.1|/2.80426e-59/PREDICTED: hypothetical protein [Vitis vinifera]	Glyma07g19480.1
Glyma13g35690	-	0	2	0.01	0.34	5.08746	0.252412	0.373828	-	GO:0005524//ATP binding;GO:0004674//protein serine/threonine kinase activity	GO:0006468//protein amino acid phosphorylation	gi|224115046|ref|XP_002316926.1|/0/predicted protein [Populus trichocarpa]	Glyma13g35690.1
Glyma06g06520	-	0	2	0.01	0.34	5.08746	0.252412	0.373809	-	-	-	-	Glyma06g06520.1
Glyma06g19670	-	0	2	0.01	0.34	5.08746	0.252412	0.37379	-	-	-	gi|255632709|gb|ACU16706.1|/1.11713e-64/unknown [Glycine max]	Glyma06g19670.1
Glyma02g46320	-	0	2	0.01	0.34	5.08746	0.252412	0.373772	GO:0016023//cytoplasmic membrane-bounded vesicle	-	-	gi|255577171|ref|XP_002529469.1|/0/endo-1,4-beta-glucanase, putative [Ricinus communis]	Glyma02g46320.1
Glyma13g32180	-	0	2	0.01	0.34	5.08746	0.252412	0.373753	-	-	-	gi|255627873|gb|ACU14281.1|/3.6925e-48/unknown [Glycine max]	Glyma13g32180.1
Glyma05g26360	-	0	2	0.01	0.34	5.08746	0.252412	0.373734	-	-	-	gi|225461945|ref|XP_002268896.1|/0/PREDICTED: similar to E3 ubiquitin-protein ligase UPL1 [Vitis vinifera]	Glyma05g26360.1
Glyma08g47400	-	0	2	0.01	0.34	5.08746	0.252412	0.373716	-	-	-	gi|147789066|emb|CAN60348.1|/0/hypothetical protein [Vitis vinifera]	Glyma08g47400.2
Glyma14g08920	-	0	2	0.01	0.34	5.08746	0.252412	0.373697	-	GO:0016787//hydrolase activity	GO:0016042//lipid catabolic process	gi|13324449|gb|AAK18751.1|/4.4071e-158/patatin-like protein [Vigna unguiculata]	Glyma14g08920.1
Glyma10g12430	-	0	2	0.01	0.34	5.08746	0.252412	0.373678	-	-	-	gi|144925059|gb|ABP03857.1|/9.67028e-33/ANTH [Medicago truncatula]	Glyma10g12430.1
Glyma19g31500	-	0	2	0.01	0.34	5.08746	0.252412	0.373659	-	-	-	gi|255626085|gb|ACU13387.1|/1.03439e-52/unknown [Glycine max]	Glyma19g31500.1
Glyma08g21710	-	0	2	0.01	0.34	5.08746	0.252412	0.373641	-	-	-	gi|297743231|emb|CBI36098.3|/6.49216e-54/unnamed protein product [Vitis vinifera]	Glyma08g21710.1
Glyma11g19900	-	0	2	0.01	0.34	5.08746	0.252412	0.373622	-	-	-	gi|297734911|emb|CBI17145.3|/2.57046e-134/unnamed protein product [Vitis vinifera]	Glyma11g19900.2
Glyma05g38390	-	0	2	0.01	0.34	5.08746	0.252412	0.373603	-	-	-	-	Glyma05g38390.1
Glyma06g12200	-	0	2	0.01	0.34	5.08746	0.252412	0.373584	-	-	-	gi|255558612|ref|XP_002520331.1|/2.42845e-31/conserved hypothetical protein [Ricinus communis]	Glyma06g12200.1
Glyma01g22500	-	0	2	0.01	0.34	5.08746	0.252412	0.373566	-	-	-	gi|225423881|ref|XP_002281540.1|/1.98336e-15/PREDICTED: hypothetical protein [Vitis vinifera]	Glyma01g22500.1
Glyma03g29840	-	0	2	0.01	0.34	5.08746	0.252412	0.373547	-	-	-	gi|124360660|gb|ABN08649.1|/0/C2 [Medicago truncatula]	Glyma03g29840.1
Glyma20g34590	-	0	2	0.01	0.34	5.08746	0.252412	0.373528	GO:0008287//protein serine/threonine phosphatase complex	GO:0004722//protein serine/threonine phosphatase activity	GO:0006470//protein amino acid dephosphorylation	gi|3176076|emb|CAA05493.1|/3.43402e-167/protein phosphatase 1 catalitic subunit [Medicago sativa]	Glyma20g34590.1
Glyma12g15370	-	0	2	0.01	0.34	5.08746	0.252412	0.37351	-	-	-	gi|255575293|ref|XP_002528550.1|/0/protein kinase, putative [Ricinus communis]	Glyma12g15370.1
Glyma17g01880	-	0	2	0.01	0.34	5.08746	0.252412	0.373491	-	-	-	gi|224070202|ref|XP_002335958.1|/4.79439e-55/predicted protein [Populus trichocarpa]	Glyma17g01880.1
Glyma17g09220	-	0	2	0.01	0.34	5.08746	0.252412	0.373472	-	-	-	gi|224133678|ref|XP_002321634.1|/7.6342e-08/predicted protein [Populus trichocarpa]	Glyma17g09220.1
Glyma14g09390	-	0	2	0.01	0.34	5.08746	0.252412	0.373453	-	-	-	gi|255538224|ref|XP_002510177.1|/0/Kinesin heavy chain, putative [Ricinus communis]	Glyma14g09390.1
Glyma05g37570	-	0	2	0.01	0.34	5.08746	0.252412	0.373435	GO:0009536//plastid;GO:0009536//plastid	-	-	gi|225426184|ref|XP_002279382.1|/0/PREDICTED: hypothetical protein [Vitis vinifera]	Glyma05g37570.2
Glyma06g28580	-	0	2	0.01	0.34	5.08746	0.252412	0.373416	-	-	-	-	Glyma06g28580.1
Glyma17g13100	-	0	2	0.01	0.34	5.08746	0.252412	0.373397	-	-	-	gi|224101673|ref|XP_002312377.1|/3.43064e-10/predicted protein [Populus trichocarpa]	Glyma17g13100.1
Glyma09g02960	-	0	2	0.01	0.34	5.08746	0.252412	0.373379	GO:0005739//mitochondrion	-	-	gi|217075801|gb|ACJ86260.1|/0/unknown [Medicago truncatula]	Glyma09g02960.1
Glyma15g13600	-	0	2	0.01	0.34	5.08746	0.252412	0.37336	GO:0005739//mitochondrion	-	-	gi|297739438|emb|CBI29620.3|/0/unnamed protein product [Vitis vinifera]	Glyma15g13600.1
Glyma03g33740	-	0	2	0.01	0.34	5.08746	0.252412	0.373341	-	GO:0000166//nucleotide binding;GO:0000166//nucleotide binding	-	gi|225439966|ref|XP_002280841.1|/0/PREDICTED: similar to transducin family protein / WD-40 repeat family protein [Vitis vinifera]	Glyma03g33740.2
Glyma20g13540	-	0	2	0.01	0.34	5.08746	0.252412	0.373323	GO:0016020//membrane	-	-	gi|225447129|ref|XP_002274603.1|/0/PREDICTED: hypothetical protein [Vitis vinifera]	Glyma20g13540.1
Glyma03g32640	-	0	2	0.01	0.34	5.08746	0.252412	0.373304	-	GO:0005515//protein binding	-	gi|255585904|ref|XP_002533625.1|/0/ATP binding protein, putative [Ricinus communis]	Glyma03g32640.1
Glyma19g40780	-	0	2	0.01	0.34	5.08746	0.252412	0.373285	GO:0044464//cell part	-	-	gi|255548315|ref|XP_002515214.1|/1.00948e-113/conserved hypothetical protein [Ricinus communis]	Glyma19g40780.1
Glyma04g26780	-	0	2	0.01	0.34	5.08746	0.252412	0.373266	-	-	-	gi|255645425|gb|ACU23208.1|/3.58814e-45/unknown [Glycine max]	Glyma04g26780.1
Glyma09g40760	-	0	2	0.01	0.34	5.08746	0.252412	0.373248	GO:0016020//membrane;GO:0016020//membrane	-	-	gi|255645863|gb|ACU23422.1|/0/unknown [Glycine max]	Glyma09g40760.2
Glyma20g26380	F10F5.6|F10F5_6|NHD2|SODIUM:HYDROGEN ANTIPORTER 2	0	2	0.01	0.34	5.08746	0.252412	0.373229	GO:0009536//plastid	-	-	gi|15222822|ref|NP_175403.1|/2.08232e-65/ATNHD2; potassium:hydrogen antiporter/ sodium:hydrogen antiporter [Arabidopsis thaliana]	Glyma20g26380.1
Glyma13g33680	-	0	2	0.01	0.34	5.08746	0.252412	0.37321	-	-	-	-	Glyma13g33680.1
Glyma13g27650	-	0	2	0.01	0.34	5.08746	0.252412	0.373192	-	-	-	gi|255638155|gb|ACU19391.1|/4.9438e-149/unknown [Glycine max]	Glyma13g27650.2
Glyma03g34530	-	0	2	0.01	0.34	5.08746	0.252412	0.373173	-	-	-	gi|224069697|ref|XP_002326397.1|/1.48189e-89/predicted protein [Populus trichocarpa]	Glyma03g34530.1
Glyma14g35750	-	0	2	0.01	0.34	5.08746	0.252412	0.373154	-	GO:0005515//protein binding	GO:0006511//ubiquitin-dependent protein catabolic process	gi|225459152|ref|XP_002283927.1|/0/PREDICTED: hypothetical protein [Vitis vinifera]	Glyma14g35750.1
Glyma01g05220	-	0	2	0.01	0.34	5.08746	0.252412	0.373136	-	-	-	gi|255558170|ref|XP_002520112.1|/2.82248e-49/conserved hypothetical protein [Ricinus communis]	Glyma01g05220.1
Glyma01g22630	-	0	2	0.01	0.34	5.08746	0.252412	0.373117	-	-	-	gi|224111752|ref|XP_002315964.1|/1.99238e-132/predicted protein [Populus trichocarpa]	Glyma01g22630.2
Glyma18g52330	-	0	2	0.01	0.34	5.08746	0.252412	0.373098	-	-	-	-	Glyma18g52330.1
Glyma07g26560	-	0	2	0.01	0.34	5.08746	0.252412	0.37308	-	-	-	gi|124361158|gb|ABN09130.1|/3.09325e-67/DC1; C1-like [Medicago truncatula]	Glyma07g26560.1
Glyma16g05290	-	0	2	0.01	0.34	5.08746	0.252412	0.373061	-	-	-	-	Glyma16g05290.1
Glyma13g44320	-	0	2	0.01	0.34	5.08746	0.252412	0.373042	GO:0009536//plastid	-	-	gi|255631444|gb|ACU16089.1|/6.64908e-31/unknown [Glycine max]	Glyma13g44320.1
Glyma06g12560	-	0	2	0.01	0.34	5.08746	0.252412	0.373024	-	-	-	-	Glyma06g12560.1
Glyma13g02680	-	0	2	0.01	0.34	5.08746	0.252412	0.373005	GO:0016023//cytoplasmic membrane-bounded vesicle	-	-	gi|224084854|ref|XP_002307423.1|/1.99438e-115/predicted protein [Populus trichocarpa]	Glyma13g02680.1
Glyma03g03950	-	0	2	0.01	0.34	5.08746	0.252412	0.372986	-	-	-	gi|255641017|gb|ACU20788.1|/4.69504e-122/unknown [Glycine max]	Glyma03g03950.1
Glyma07g31500	-	0	2	0.01	0.34	5.08746	0.252412	0.372968	-	-	-	gi|255646439|gb|ACU23698.1|/5.25083e-102/unknown [Glycine max]	Glyma07g31500.1
Glyma02g47350	-	0	2	0.01	0.34	5.08746	0.252412	0.372949	-	-	-	gi|217072554|gb|ACJ84637.1|/0/unknown [Medicago truncatula]	Glyma02g47350.1
Glyma15g32210	-	0	2	0.01	0.34	5.08746	0.252412	0.37293	-	-	-	-	Glyma15g32210.1
Glyma08g03800	-	0	2	0.01	0.34	5.08746	0.252412	0.372912	-	-	-	gi|255546337|ref|XP_002514228.1|/5.72203e-09/hypothetical protein RCOM_1049910 [Ricinus communis]	Glyma08g03800.1
Glyma19g36890	-	0	2	0.01	0.34	5.08746	0.252412	0.372893	-	-	-	-	Glyma19g36890.1
Glyma09g01670	-	0	2	0.01	0.34	5.08746	0.252412	0.372874	-	-	-	gi|225469950|ref|XP_002270087.1|/1.84402e-63/PREDICTED: hypothetical protein [Vitis vinifera]	Glyma09g01670.1
Glyma20g34660	-	0	2	0.01	0.34	5.08746	0.252412	0.372856	-	-	-	gi|201067563|gb|ACH92804.1|/1.96411e-112/sieve element-occluding protein 3 [Medicago truncatula]	Glyma20g34660.1
Glyma16g26070	-	0	2	0.01	0.34	5.08746	0.252412	0.372837	GO:0016023//cytoplasmic membrane-bounded vesicle;GO:0016023//cytoplasmic membrane-bounded vesicle	-	-	gi|224100813|ref|XP_002312024.1|/0/predicted protein [Populus trichocarpa]	Glyma16g26070.2
Glyma15g07870	-	0	2	0.01	0.34	5.08746	0.252412	0.372819	-	-	-	gi|255644848|gb|ACU22924.1|/1.00083e-134/unknown [Glycine max]	Glyma15g07870.1
Glyma16g01080	-	0	2	0.01	0.34	5.08746	0.252412	0.3728	-	-	-	gi|255588318|ref|XP_002534567.1|/2.95062e-16/conserved hypothetical protein [Ricinus communis]	Glyma16g01080.1
Glyma06g06620	-	0	2	0.01	0.34	5.08746	0.252412	0.372781	-	-	-	-	Glyma06g06620.1
Glyma06g21730	-	0	2	0.01	0.34	5.08746	0.252412	0.372763	-	-	-	gi|255547263|ref|XP_002514689.1|/3.03091e-78/hypothetical protein RCOM_1470470 [Ricinus communis]	Glyma06g21730.1
[truncated: 15,413 more rows]
