# Supplementary material for: Identification and Comparative Analysis of CBS Domain-Containing Proteins in Soybean (Glycine max) and the Primary Function of GmCBS21 in Enhanced Tolerance to Low Nitrogen Stress
Source: Int J Mol Sci. 2016 Apr 26;17(5):620. doi: 10.3390/ijms17050620 (PMC4881446; doi:10.3390/ijms17050620)
Supplement: Supplementary file 1 [file ijms-17-00620-s001.zip › ijms-123725-Supplementary Materials/Table S7.xls]

## Sheet: Sheet1
Gmduf-cbs F	5’- ATGGCGGCAGAGATACCG-3’
Gmduf-cbs R	5’- CTATTGATTCCTTAGTGACTCACT-3’
qGmduf-cbs F	ATTCACTGGTCCATCCCG
qGmduf-cbs R	GTCCTTTGCCCAACATCC
Gm actinF	ATTGGACTCTGGTGATGGTG
Gm actinR	TCAGCAGAGGTGGTGAACAT
Gmduf-cbspromter F	5' AAAAGGGAGTAGTGAGAGTGAAAAA 3'
Gmduf-cbspromter R	5' GAGAGTGAGACCAGCCATTAGG 3'
Gmduf-cbsGFP F	CGACGACAAGACCGTGATGGCGGCAGAGATACCG
Gmduf-cbsGFP R	GAGGAGAAGAGCCGCTATTGATTCCTTAGTGACTCACT
AtNRT1.1-F	5' TCTAGGAACGGGAGGCGTGAAG 3'
AtNRT1.1-R	5' GCCCCATTTGCGTCCAACATC 3'
AtANR1-F	5' ATCTACAAGAATGCCACAGG 3'
AtANR1-R	5' GATGATTTGTCCCTTACGAT 3'
AtCKX2-F	5' TATGGAGTGTTAGGAGGTTTGGGTC 3'
AtCKX2-R	5' TGAAGGTGGGAAAAAAGAGGTGT 3'
AtIPT3-F	5' GACTTCCCTCCAGCGAGATTTG 3'
AtIPT3-R	5' GTGACTTGCCTGTCCCGGTAG 3'
AtAMT1 R	5' GCCTCTGCTGACTACTCCAACTT 3'
AtAMT1 F	5' GACCAGAACCAGTGAGAGACGA 3'
AtAAP1-F	TGCGGTTACATCTACTCCAA
AtAAP1-R	GAGAAATGGAGCACGAGA
AtNR1-F	5' AGGATGGGCTAGTAAGCATAAGG 3'
AtNR1-R	5' GCAAACTGAATCATAGGCGGTG 3'
AtNiR1-F	5' GGAAGTATGGTGAAGATGGGTGT 3'
AtNiR1-R	5' TTAGCGGTGATAAACTGCGAAA 3'
AtGS1-F	5' TGGTTGTGTTATGGCTCGTATTT 3'
AtGS1-R	5' CGAAATGTCTCGTGGTCTCAGTA 3'
AtGS2-F	5' CTTCGCCACAAGGAGCACATCA 3'
AtGS2-R	5' TAGAGCATCCACGGTTAGCCACG 3'
AtGDH1-F	5' GCTTTAGCAGCAACAAACAGAA 3'
AtGDH1-R	5' TGAGCCAATGCGTTCACTTC 3'
AtASN1-F	5' GCGAGACTAACGGTTCCTGG 3'
AtASN1-R	5' AGTGGTGGTATGGTCAATGCC 3'
AtAspAT-F	5' TCGTGATGATAATGGGAAGC 3'
AtAspAT-R	5' TCGTGATGATAATGGGAAGC 3'
AtAlaAT-F	5' TCTTTTAGCAGACGAGGTTTATC 3'
AtAlaAT-R	5' CCTTCTCACCGTAGCCCATA 3'
AtPEPC1-F	5' GCTATCAAGTTTGGAACAGTT 3'
AtPEPC1-R	5' CACAAGCCAGAAGTATCACAT 3'
AtPII-F	5' CTCTTTCTTCTTCATCTCCCTTCA 3'
AtPII-R	5' ATGCTGTTAGCCAACTTCTTCC 3'
AtPPDK-F	5' AGATGAGATTGCGAAAGAGGCG 3'
AtPPDK-R	5' CCTCAAAAGGGTCGTGCTGTAAG 3'
AtPK-F	5' CGGCTGCGATTGTCGTTCTAA 3'
AtPK-R	5' GTCTCCTCCGTCGAGTCCTTGT 3'
AtAAT1-S	5' CTGCCGTTGGATGGGATT3'
AtAAT1-AS	5' ATGGGCTCGGGCTATGTG3'
